# Supplementary material for: Association between preoperative hypokalemia and postoperative complications in elderly patients: a retrospective study
Source: BMC Geriatr. 2022 Sep 12;22:743. doi: 10.1186/s12877-022-03445-1 (PMC9469624; doi:10.1186/s12877-022-03445-1)
Supplement: Supplementary file 1 — Additional file 1. [file 12877_2022_3445_MOESM1_ESM.xlsx]

## Sheet: Characteristics
Table 1 Characteristics of 987 patients
Patients number	Sex#	Age	ASA grade	Height	Weight	Surgical types	Hypokalemia at admission*	Hypertension*	Arrhythmia*	Heart failure*	COPD*	Diabetes*	Diuretics*	loop diuretics*	thiazide diuretics*	Potassium-sparing diuretics*	Osmotic diuretics*	ACEIs/ARBs*	Oral laxative (≥2 times)*	Enemas (≥2 times)*	Peroperative blood potassium	Postoperative blood potassium	Time of surgery (min)	Time of anesthesia (min)
1	1	66	2	164	60	Liver surgery	2	1	2	2	2	2	2	2	2	2	2	2	1	1	1.9	2.6	335	481
2	2	60	2	160	43	Biliopancreatic surgery	2	2	2	2	2	2	2	2	2	2	2	2	2	1	2.1	2.8	64	113
3	2	74	3	160	60	Thoracic surgery	1	2	1	2	2	2	2	2	2	2	2	2	2	2	2.2	3.1	345	385
4	2	74	2	153	55	Gynecology	2	2	2	2	2	2	2	2	2	2	2	2	1	1	2.36	3.19	287	373
5	2	73	2	120	45	Oral and maxillofacial surgery	1	2	2	2	2	2	1	2	2	2	1	2	2	2	2.48	/	42	73
6	2	72	2	154	44	Gynecology	2	1	2	2	2	2	1	2	1	2	2	1	1	1	2.49	3.04	98	137
7	1	68	2	168	75	Urology	2	1	1	2	2	1	2	2	2	2	2	1	2	2	2.5	3.4	214	289
8	1	70	2	165	65	Biliopancreatic surgery	2	2	2	2	2	1	2	2	2	2	2	2	1	2	2.5	3.4	254	275
9	2	64	2	163	56.5	Thoracic surgery	2	2	2	2	2	2	2	2	2	2	2	2	2	2	2.5	/	204	244
10	2	68	2	156	60	Orthopedics	2	2	2	2	2	2	2	2	2	2	2	2	2	2	2.5	3.6	240	315
11	2	77	3	169	70	Orthopedics	2	1	1	2	1	2	2	2	2	2	2	2	2	2	2.51	3	180	270
12	2	67	2	150	44	Gastrointestinal surgery	2	2	2	2	2	2	2	2	2	2	2	2	1	1	2.56	3.39	218	276
13	2	71	2	158	58	Gastrointestinal surgery	1	2	2	2	2	2	2	2	2	2	2	2	1	1	2.58	3	128	151
14	2	61	2	148	52	Biliopancreatic surgery	2	2	2	2	2	2	2	2	2	2	2	2	2	1	2.6	3.5	131	200
15	2	66	2	150	50	Biliopancreatic surgery	1	1	2	2	2	2	2	2	2	2	2	2	1	1	2.6	3.2	120	135
16	2	64	3	157	57	Gynecology	2	2	2	2	2	1	2	2	2	2	2	2	1	2	2.6	3.33	170	213
17	2	80	3	160	58	Gastrointestinal surgery	2	1	2	2	2	2	2	2	2	2	2	2	2	1	2.6	/	115	146
18	2	67	2	158	62	Gynecology	2	1	2	2	2	1	2	2	2	2	2	1	1	1	2.6	4.9	139	174
19	2	62	2	160	55	Gynecology	2	2	2	2	2	2	2	2	2	2	2	2	1	1	2.62	3.25	199	223
20	2	60	2	157	60	Throat head and neck surgery	1	2	2	2	2	2	2	2	2	2	2	2	2	2	2.69	3.15	65	135
21	2	62	3	157	55	Gastrointestinal surgery	2	2	2	2	2	2	2	2	2	2	2	2	1	2	2.7	/	135	195
22	2	69	3	152	52	Gastrointestinal surgery	2	1	2	2	2	1	2	2	2	2	2	1	2	2	2.7	/	201	249
23	1	74	2	165	65	Gastrointestinal surgery	2	1	2	2	2	2	2	2	2	2	2	2	1	2	2.7	3.4	84	123
24	2	65	2	150	55	Gastrointestinal surgery	2	1	2	2	2	2	2	2	2	2	2	2	1	1	2.7	/	239	288
25	2	68	2	155	49	Gastrointestinal surgery	2	2	2	2	2	2	2	2	2	2	2	2	1	2	2.7	3.5	180	325
26	1	72	2	170	49	Thoracic surgery	2	2	2	2	2	2	2	2	2	2	2	2	2	2	2.7	3	130	185
27	2	65	2	155	70	Gynecology	1	2	2	2	2	2	2	2	2	2	2	2	1	1	2.73	3.01	125	138
28	2	63	3	158	74	Thyroid and breast surgery	1	1	2	2	2	2	2	2	2	2	2	2	2	2	2.76	3.22	99	133
29	2	78	3	161	70	Biliopancreatic surgery	2	1	2	2	2	1	2	2	2	2	2	2	2	2	2.8	3.8	96	128
30	1	68	2	161	57	Urology	2	1	2	2	2	2	2	2	2	2	2	2	1	2	2.8	3.3	38	58
31	2	75	2	156	68	Liver surgery	1	2	2	2	2	2	2	2	2	2	2	2	2	2	2.8	3.8	250	305
32	2	67	2	155	55	Urology	2	2	2	2	2	1	2	2	2	2	2	2	2	2	2.8	/	79	115
33	1	68	2	174	74	Liver surgery	2	2	2	2	2	2	2	2	2	2	2	2	1	2	2.8	4	54	106
34	2	62	2	160	90	Gynecology	2	1	2	2	2	2	2	2	2	2	2	1	1	1	2.8	3.5	190	236
35	2	63	2	162	55	Gynecology	2	2	2	2	2	2	2	2	2	2	2	2	1	1	2.8	/	200	262
36	2	63	2	156	80	Urology	2	2	2	2	2	2	2	2	2	2	2	2	2	2	2.8	3.3	213	240
37	2	60	3	155	50	Gynecology	1	2	2	2	2	2	2	2	2	2	2	2	1	1	2.8	/	50	80
38	2	73	2	164	71	Gastrointestinal surgery	2	1	2	2	2	2	2	2	2	2	2	1	1	1	2.8	/	228	305
39	1	62	3	170	61	Orthopedics	2	2	2	2	2	2	2	2	2	2	2	2	2	2	2.8	/	67	89
40	1	79	2	153	41.5	Thoracic surgery	1	1	2	2	2	2	2	2	2	2	2	1	2	2	2.8	/	70	201
41	2	65	2	158	50	Liver surgery	1	2	2	2	2	2	2	2	2	2	2	2	1	2	2.8	3.1	155	234
42	2	83	2	155	58	Gynecology	2	1	2	2	2	2	2	2	2	2	2	2	1	1	2.8	3.5	70	145
43	2	61	2	155	49	Urology	2	2	2	2	2	2	2	2	2	2	2	2	2	2	2.8	3.6	140	198
44	1	65	3	160	46	Thoracic surgery	2	2	2	2	2	2	2	2	2	2	2	2	2	2	2.8	2.9	270	370
45	1	67	2	168	68	Thoracic surgery	1	1	2	2	2	2	2	2	2	2	2	1	2	2	2.8	/	70	110
46	1	67	2	172	64	Thoracic surgery	2	2	2	2	2	2	2	2	2	2	2	2	2	2	2.8	3.4	105	145
47	2	68	2	160	60	Thoracic surgery	2	1	2	2	2	2	2	2	2	2	2	1	2	2	2.8	3.8	286	351
48	2	65	2	158	63	Gastrointestinal surgery	2	2	2	2	2	2	2	2	2	2	2	2	1	1	2.8	3	95	150
49	2	63	1	160	60	Gynecology	1	2	2	2	2	1	2	2	2	2	2	2	2	2	2.81	3.5	103	105
50	2	77	2	147	51.5	Gastrointestinal surgery	2	1	2	2	2	1	2	2	2	2	2	2	1	1	2.85	3.83	239	286
51	1	71	2	165	75	Biliopancreatic surgery	1	2	2	2	2	2	2	2	2	2	2	2	2	1	2.85	3.49	80	130
52	2	68	3	158	50	Urology	2	1	2	2	2	2	2	2	2	2	2	1	2	2	2.87	3.31	136	184
53	1	61	2	160	65	Urology	2	1	2	2	2	2	2	2	2	2	2	2	1	2	2.9	3.52	355	390
54	2	70	2	145	65	Biliopancreatic surgery	2	2	2	2	2	1	2	2	2	2	2	2	2	1	2.9	4	109	152
55	2	61	2	156	60	Gynecology	2	1	1	2	2	2	2	2	2	2	2	2	1	2	2.9	/	329	384
56	1	66	2	170	69	Gastrointestinal surgery	1	1	2	2	2	2	2	2	2	2	2	2	1	2	2.9	3.6	115	155
57	2	66	2	158	51	Gynecology	1	1	2	2	2	1	2	2	2	2	2	2	1	1	2.9	2.9	175	175
58	2	61	2	156	58	Gynecology	2	2	2	2	2	2	2	2	2	2	2	2	1	1	2.9	3.5	287	400
59	2	66	2	150	45	Liver surgery	2	1	2	2	2	2	2	2	2	2	2	2	2	1	2.9	3.6	215	247
60	1	74	3	175	55	Urology	2	2	2	2	2	2	2	2	2	2	2	2	2	1	2.9	3.7	143	210
61	2	72	2	158	70	Gynecology	1	1	2	2	2	2	2	2	2	2	2	2	1	1	2.9	2.9	102	112
62	1	66	2	168	66	Urology	1	1	2	2	2	2	2	2	2	2	2	2	2	2	2.9	3.5	172	254
63	2	72	2	158	70	Gastrointestinal surgery	2	1	2	2	2	2	2	2	2	2	2	2	2	2	2.9	3.5	79	100
64	1	62	2	170	70	Biliopancreatic surgery	2	1	1	2	2	2	2	2	2	2	2	2	1	1	2.9	/	237	294
65	1	83	2	177	72	Liver surgery	2	1	2	2	2	2	2	2	2	2	2	2	2	1	2.9	/	111	188
66	1	60	2	173	65	Liver surgery	1	2	2	2	2	2	2	2	2	2	2	2	1	1	2.9	3.7	130	197
67	2	76	2	165	57	Orthopedics	2	2	2	2	2	2	2	2	2	2	2	2	2	2	2.9	3.3	237	355
68	1	64	2	165	63	Orthopedics	2	2	2	2	2	2	2	2	2	2	2	2	2	2	2.9	/	172	199
69	2	62	2	150	49.5	Gynecology	2	2	2	2	2	2	2	2	2	2	2	2	1	1	2.9	3.5	90	120
70	1	66	2	170	73	Orthopedics	2	1	2	2	2	1	2	2	2	2	2	2	2	2	2.9	3.8	230	301
71	2	86	3	155	38	Gastrointestinal surgery	2	1	2	2	2	2	2	2	2	2	2	2	1	1	2.9	/	86	133
72	2	60	2	152	44	Urology	2	2	2	2	2	2	2	2	2	2	2	2	2	2	2.92	3.89	133	193
73	2	76	2	156	59	Urology	2	1	2	2	2	1	2	2	2	2	2	2	2	2	2.94	/	114	145
74	2	66	2	161	65	Gynecology	1	1	2	2	2	2	2	2	2	2	2	2	1	2	2.96	3.51	260	296
75	2	65	2	155	46	Urology	2	1	2	2	2	2	2	2	2	2	2	2	2	1	2.96	3.63	64	110
76	2	69	2	150	65	Orthopedics	2	1	2	2	2	2	2	2	2	2	2	2	2	2	2.96	/	99	160
77	2	62	2	158	64	Biliopancreatic surgery	1	1	2	2	2	2	2	2	2	2	2	1	2	1	2.97	/	63	102
78	2	63	2	156	75	Gynecology	2	2	2	2	2	2	2	2	2	2	2	2	2	2	2.98	/	100	128
79	1	70	3	175	55	Gastrointestinal surgery	1	1	2	2	1	2	2	2	2	2	2	2	2	1	2.99	/	100	135
80	1	60	3	153	75	Urology	2	1	2	2	2	1	1	1	2	2	2	2	1	2	3	3.7	195	265
81	1	70	2	170	83	Urology	2	1	2	2	2	2	2	2	2	2	2	2	1	2	3	3.4	210	280
82	1	70	2	161	60	Vascular surgery	2	2	2	2	2	2	2	2	2	2	2	2	2	2	3	/	115	149
83	1	76	2	159	53	Gastrointestinal surgery	2	1	2	2	2	2	2	2	2	2	2	2	2	1	3	3.5	173	231
84	2	74	2	161	61	Gynecology	2	1	1	2	2	1	2	2	2	2	2	2	2	1	3	/	66	96
85	2	69	3	156	68	Gastrointestinal surgery	1	2	2	2	2	2	2	2	2	2	2	2	2	2	3	/	105	130
86	2	64	2	160	60	Urology	1	2	2	2	2	2	2	2	2	2	2	2	2	2	3	/	80	130
87	1	76	3	173	59	Biliopancreatic surgery	2	2	2	2	2	2	2	2	2	2	2	2	2	2	3	3.9	114	137
88	1	76	2	165	65	Biliopancreatic surgery	2	2	2	2	2	2	2	2	2	2	2	2	2	2	3	/	125	153
89	2	60	2	157	47	Biliopancreatic surgery	1	1	2	2	2	2	1	2	1	2	2	1	2	2	3	/	120	150
90	2	74	3	148	53	Gastrointestinal surgery	2	2	2	2	2	2	2	2	2	2	2	2	1	2	3	/	106	138
91	1	65	2	170	30	Gastrointestinal surgery	1	1	2	2	2	2	2	2	2	2	2	2	1	2	3	/	291	335
92	2	62	2	155	51	Gynecology	2	1	2	2	2	2	2	2	2	2	2	2	1	1	3	3.4	300	300
93	2	62	2	154	63	Urology	2	1	2	2	2	2	2	2	2	2	2	2	2	2	3	3.3	130	179
94	1	72	2	171	81	Urology	2	2	2	2	2	2	2	2	2	2	2	2	2	2	3	/	55	97
95	2	63	2	158	50	Gastrointestinal surgery	2	2	2	2	2	2	2	2	2	2	2	2	2	2	3	4.02	105	157
96	1	85	3	167	47	Gastrointestinal surgery	2	2	2	2	2	2	2	2	2	2	2	2	1	2	3	/	240	334
97	1	69	2	170	63	Gastrointestinal surgery	2	1	2	2	2	1	2	2	2	2	2	2	1	2	3	/	127	166
98	1	80	3	170	55	Gastrointestinal surgery	2	2	2	2	2	2	2	2	2	2	2	2	1	1	3	3.6	110	160
99	1	64	2	170	65	Gastrointestinal surgery	2	2	2	2	2	1	2	2	2	2	2	2	2	1	3	3.1	175	208
100	2	61	2	160	70	Gastrointestinal surgery	2	2	2	2	2	2	2	2	2	2	2	2	1	1	3	3.9	155	190
101	1	70	3	172	63	Orthopedics	1	1	2	2	2	2	2	2	2	2	2	2	2	2	3	/	143	169
102	1	64	1	167	67	Orthopedics	2	1	1	2	2	2	2	2	2	2	2	2	2	2	3	/	115	155
103	1	60	2	164	71	Liver surgery	2	2	2	2	2	2	2	2	2	2	2	2	2	1	3	2.8	140	174
104	2	68	3	160	86	Orthopedics	2	1	2	2	2	2	2	2	2	2	2	2	2	2	3	/	300	349
105	2	67	2	155	55	Liver surgery	2	2	2	2	2	2	2	2	2	2	2	2	1	2	3	/	245	295
106	2	70	2	165	63	Gynecology	2	2	2	2	2	2	2	2	2	2	2	2	1	1	3.01	/	257	276
107	2	73	2	155	57	Ophthalmology	1	2	2	2	2	2	2	2	2	2	2	2	2	2	3.01	3.15	77	145
108	1	66	2	173	60	Gastrointestinal surgery	2	1	2	2	2	2	2	2	2	2	2	2	2	2	3.04	/	114	160
109	2	63	2	156	46.5	Gynecology	2	2	2	2	2	2	2	2	2	2	2	2	1	1	3.04	/	78	108
110	2	65	1	146	62	Gynecology	2	2	2	2	2	2	2	2	2	2	2	2	1	1	3.05	/	208	224
111	2	62	2	160	65	Gynecology	2	2	2	2	2	2	2	2	2	2	2	2	2	2	3.08	3.18	114	180
112	2	62	2	154	63	Gynecology	2	2	2	2	2	2	2	2	2	2	2	2	1	1	3.09	3.71	153	199
113	1	62	2	165	62	Oral and maxillofacial surgery	2	1	2	2	2	2	2	2	2	2	2	1	2	2	3.09	/	75	103
114	1	60	2	170	70	Gastrointestinal surgery	2	2	2	2	2	2	2	2	2	2	2	2	2	2	3.1	/	70	106
115	1	71	2	171	87	Biliopancreatic surgery	2	1	2	2	2	2	2	2	2	2	2	1	2	1	3.1	3.48	119	160
116	2	63	2	162	45	Biliopancreatic surgery	1	2	2	2	2	1	2	2	2	2	2	2	1	2	3.1	3.2	214	234
117	1	81	3	160	45	Gastrointestinal surgery	2	2	2	2	2	2	2	2	2	2	2	2	1	2	3.1	3.6	185	225
118	1	65	2	168	72	Gastrointestinal surgery	2	2	2	2	2	2	2	2	2	2	2	2	1	2	3.1	/	291	329
119	1	72	2	165	39	Gastrointestinal surgery	2	2	2	2	2	2	2	2	2	2	2	2	1	1	3.1	3.8	266	311
120	2	62	2	156	60	Biliopancreatic surgery	2	2	2	2	2	2	2	2	2	2	2	2	2	1	3.1	/	119	137
121	2	67	2	163	53	Biliopancreatic surgery	2	1	2	2	2	1	2	2	2	2	2	2	2	1	3.1	/	35	75
122	2	63	2	160	64	Biliopancreatic surgery	2	1	2	2	2	2	2	2	2	2	2	2	1	1	3.1	3.3	100	145
123	1	79	2	165	52	Biliopancreatic surgery	2	2	2	2	2	2	2	2	2	2	2	2	1	2	3.1	/	61	104
124	1	61	2	168	65	Biliopancreatic surgery	2	2	2	2	2	2	2	2	2	2	2	2	2	2	3.1	/	108	136
125	1	64	2	173	70	Gastrointestinal surgery	2	2	2	2	2	2	2	2	2	2	2	2	1	2	3.1	/	42	97
126	1	69	1	165	60	Gastrointestinal surgery	2	2	2	2	2	2	2	2	2	2	2	2	2	2	3.1	3.9	177	265
127	2	73	2	158	48	Gynecology	2	2	2	2	2	2	2	2	2	2	2	2	1	1	3.1	3.8	175	212
128	1	62	2	168	75	Urology	2	2	2	2	2	2	2	2	2	2	2	2	2	2	3.1	/	125	160
129	2	72	2	158	58	Gynecology	2	1	2	2	2	2	2	2	2	2	2	2	1	1	3.1	/	125	150
130	1	65	2	172	70	Urology	2	2	2	2	2	2	2	2	2	2	2	2	2	2	3.1	/	108	130
131	1	66	3	176	79	Urology	2	1	2	2	2	2	2	2	2	2	2	1	2	2	3.1	3.5	135	187
132	2	66	2	153	59	Urology	2	1	2	2	2	2	2	2	2	2	2	2	2	2	3.1	/	75	114
133	2	70	2	150	55	Urology	2	2	2	2	2	2	2	2	2	2	2	2	2	2	3.1	/	104	141
134	2	60	3	167	62	Gynecology	2	2	2	2	2	2	2	2	2	2	2	2	1	1	3.1	3.1	233	282
135	2	65	1	156	62	Gynecology	2	2	2	2	2	2	2	2	2	2	2	2	1	1	3.1	/	154	158
136	2	78	2	162	61	Gastrointestinal surgery	2	1	2	2	2	2	2	2	2	2	2	1	1	1	3.1	3.3	175	210
137	2	74	2	155	42	Gastrointestinal surgery	1	1	2	2	2	2	1	2	2	1	2	2	2	1	3.1	3.2	96	167
138	2	80	2	156	45	Orthopedics	2	1	2	2	2	2	2	2	2	2	2	2	2	2	3.1	3.4	187	220
139	2	69	2	158	44	Oral and maxillofacial surgery	2	2	2	2	2	2	2	2	2	2	2	2	2	2	3.1	3.9	359	360
140	2	71	2	158	39	Orthopedics	2	2	2	2	2	2	2	2	2	2	2	2	2	2	3.1	2.9	170	219
141	1	62	1	168	70	Orthopedics	2	2	2	2	2	2	2	2	2	2	2	2	2	2	3.1	/	214	344
142	2	62	2	160	70	Gastrointestinal surgery	2	2	2	2	2	2	2	2	2	2	2	2	2	2	3.1	/	177	224
143	2	76	2	146	58	Gynecology	1	1	2	2	2	1	2	2	2	2	2	1	1	1	3.1	3.8	160	205
144	1	66	2	163	78	Orthopedics	2	2	2	2	2	2	2	2	2	2	2	2	2	2	3.1	/	250	315
145	1	60	3	175	59	Thoracic surgery	2	1	2	2	2	2	2	2	2	2	2	2	2	2	3.1	/	73	122
146	2	64	2	154	53	Gynecology	2	2	2	2	2	2	2	2	2	2	2	2	2	2	3.1	3.1	205	205
147	2	66	3	160	67	Orthopedics	2	1	2	2	2	2	2	2	2	2	2	2	2	2	3.1	/	216	273
148	2	68	2	160	60	Thyroid and breast surgery	2	2	2	2	2	2	2	2	2	2	2	2	2	2	3.1	/	46	82
149	1	65	1	178	68	Orthopedics	2	1	2	2	2	1	2	2	2	2	2	2	2	2	3.1	/	169	200
150	2	74	2	158	60	Orthopedics	2	2	1	2	2	2	2	2	2	2	2	2	2	2	3.1	/	55	91
151	2	60	2	169	55	Thoracic surgery	2	2	2	2	2	2	2	2	2	2	2	2	2	2	3.1	/	152	209
152	1	66	2	165	68	Thoracic surgery	1	1	2	2	2	1	2	2	2	2	2	1	2	2	3.1	3.4	135	183
153	2	61	3	160	52	Thoracic surgery	1	1	2	2	2	2	2	2	2	2	2	2	2	2	3.1	/	109	160
154	2	68	2	158	52	Thoracic surgery	2	1	2	2	2	2	2	2	2	2	2	2	2	2	3.1	3.8	130	190
155	2	63	2	155	42	Thoracic surgery	2	1	2	2	2	2	2	2	2	2	2	2	2	2	3.1	3.5	180	269
156	2	63	2	170	55	Thoracic surgery	2	1	2	2	2	2	2	2	2	2	2	2	2	2	3.1	/	195	277
157	2	66	2	158	55	Thoracic surgery	2	2	2	2	2	2	2	2	2	2	2	2	2	2	3.1	/	70	124
158	1	67	2	171	67	Biliopancreatic surgery	2	2	2	2	2	2	2	2	2	2	2	2	2	2	3.1	/	130	158
159	2	67	2	150	52	Biliopancreatic surgery	2	2	2	2	2	2	2	2	2	2	2	2	2	2	3.11	/	100	115
160	2	68	2	150	65	Gynecology	2	2	2	2	2	2	2	2	2	2	2	2	1	1	3.11	3.62	128	148
161	2	68	3	163	65	Gynecology	2	1	2	2	2	2	2	2	2	2	2	2	1	1	3.12	/	133	169
162	1	74	2	163	53	Gastrointestinal surgery	2	2	2	2	2	2	2	2	2	2	2	2	1	2	3.12	/	300	337
163	1	80	3	164	59	Biliopancreatic surgery	2	1	2	2	1	2	2	2	2	2	2	2	2	2	3.13	4.17	116	147
164	2	64	3	159	43	Gastrointestinal surgery	2	2	2	2	2	1	2	2	2	2	2	2	1	2	3.13	/	60	94
165	2	65	2	154	45	Gynecology	2	2	2	2	2	2	2	2	2	2	2	2	2	1	3.14	3.5	84	122
166	2	64	2	157	81	Gynecology	2	1	2	2	2	2	2	2	2	2	2	2	1	1	3.14	/	104	138
167	2	64	3	168	62	Throat head and neck surgery	1	1	1	2	2	2	1	2	1	2	2	1	2	2	3.15	3.53	60	115
168	2	62	2	156	57	Gynecology	1	2	2	2	2	2	2	2	2	2	2	2	1	1	3.15	4.11	245	285
169	2	66	1	162	71	Gynecology	2	2	2	2	2	2	2	2	2	2	2	2	1	1	3.15	3.51	360	389
170	2	84	2	142	52	Gynecology	2	1	2	2	2	2	2	2	2	2	2	2	1	1	3.16	3.25	95	156
171	1	72	2	170	75	Oral and maxillofacial surgery	2	2	2	2	2	2	2	2	2	2	2	2	2	2	3.17	/	42	76
172	1	61	2	168	55	Biliopancreatic surgery	2	2	2	2	2	2	2	2	2	2	2	2	2	2	3.18	3.41	31	69
173	2	61	2	158	53.5	Gastrointestinal surgery	2	2	2	2	2	2	2	2	2	2	2	2	1	2	3.18	/	280	340
174	2	67	3	160	56	Biliopancreatic surgery	2	1	2	2	2	1	2	2	2	2	2	2	2	1	3.19	3.5	94	127
175	2	70	2	156	51	Biliopancreatic surgery	2	2	2	2	2	2	2	2	2	2	2	2	2	2	3.19	/	142	180
176	2	64	3	160	60	Throat head and neck surgery	2	1	1	2	2	2	2	2	2	2	2	2	2	2	3.2	/	115	165
177	1	62	2	170	77	Liver surgery	2	2	2	2	2	1	2	2	2	2	2	2	2	2	3.2	3.2	109	162
178	2	60	2	155	45	Biliopancreatic surgery	2	2	2	2	2	2	2	2	2	2	2	2	2	1	3.2	/	73	123
179	1	67	2	170	73	Gastrointestinal surgery	2	2	2	2	2	2	2	2	2	2	2	2	2	2	3.2	/	243	284
180	1	69	2	172	73	Gastrointestinal surgery	2	2	2	2	2	2	2	2	2	2	2	2	2	1	3.2	3.8	308	349
181	1	64	3	176	57.5	Gastrointestinal surgery	2	2	2	2	2	2	2	2	2	2	2	2	1	1	3.2	/	90	149
182	1	83	2	170	74	Gastrointestinal surgery	2	2	2	2	2	1	2	2	2	2	2	2	1	2	3.2	3.4	212	273
183	2	61	2	158	69	Urology	2	1	1	2	2	2	2	2	2	2	2	2	2	2	3.2	/	80	108
184	2	79	2	150	48.5	Biliopancreatic surgery	2	2	2	2	2	2	2	2	2	2	2	2	2	1	3.2	/	80	110
185	1	78	2	168	55	Urology	2	2	2	2	2	2	2	2	2	2	2	2	2	2	3.2	3.4	238	322
186	1	76	2	172	78	Biliopancreatic surgery	1	2	2	2	2	2	2	2	2	2	2	2	2	2	3.2	3.7	142	177
187	1	68	2	168	53	Gastrointestinal surgery	2	2	2	2	2	2	2	2	2	2	2	2	1	2	3.2	3.6	235	278
188	1	66	1	165	69	Gastrointestinal surgery	2	2	2	2	2	2	2	2	2	2	2	2	2	2	3.2	/	251	295
189	2	71	2	148	47	Gynecology	2	2	2	2	2	2	2	2	2	2	2	2	2	2	3.2	3.6	235	245
190	2	61	2	156	64	Gynecology	2	1	2	2	2	2	2	2	2	2	2	2	1	1	3.2	/	295	331
191	2	78	2	150	56	Gynecology	2	2	2	2	2	2	2	2	2	2	2	2	1	1	3.2	/	85	125
192	2	62	1	159	60	Liver surgery	2	2	2	2	2	2	1	2	1	1	1	2	1	1	3.2	/	217	262
193	1	75	2	170	78	Urology	2	2	2	2	2	2	2	2	2	2	2	2	2	2	3.2	3.4	130	144
194	1	79	2	170	70	Urology	2	1	2	2	2	1	2	2	2	2	2	1	2	1	3.2	3.1	132	165
195	1	61	2	168	57	Urology	2	2	2	2	2	2	2	2	2	2	2	2	2	1	3.2	/	137	168
196	2	70	2	162	88	Gynecology	2	1	2	2	2	2	2	2	2	2	2	1	1	1	3.2	3.2	96	96
197	1	78	3	169	60	Urology	2	1	2	2	2	2	2	2	2	2	2	2	2	2	3.2	/	120	161
198	2	67	2	162	63	Urology	2	2	2	2	2	2	2	2	2	2	2	2	2	2	3.2	3.4	86	125
199	2	66	2	163	55	Urology	1	2	2	2	2	2	2	2	2	2	2	2	2	2	3.2	3.5	100	143
200	1	65	2	162	60	Urology	2	1	2	2	2	2	2	2	2	2	2	2	2	2	3.2	/	337	383
201	1	60	2	168	63	Urology	1	1	2	2	2	2	2	2	2	2	2	2	2	2	3.2	/	105	142
202	2	63	3	157	65	Gastrointestinal surgery	2	1	2	2	2	2	2	2	2	2	2	1	2	2	3.2	/	127	170
203	1	64	2	170	75	Gastrointestinal surgery	2	2	2	2	2	1	2	2	2	2	2	2	1	2	3.2	3.9	181	245
204	2	73	3	150	67.5	Liver surgery	2	1	2	2	2	2	2	2	2	2	2	2	2	1	3.2	3.9	220	270
205	2	82	3	155	40	Orthopedics	1	2	2	2	2	2	2	2	2	2	2	2	2	2	3.2	3.5	142	236
206	2	66	1	160	55	Gynecology	2	2	2	2	2	2	2	2	2	2	2	2	1	1	3.2	/	109	150
207	1	70	2	162	60	Orthopedics	2	1	2	2	2	2	2	2	2	2	2	2	2	2	3.2	/	141	151
208	1	66	2	171	70	Orthopedics	2	1	2	2	2	2	2	2	2	2	2	2	2	2	3.2	/	108	143
209	2	61	2	156	45	Orthopedics	2	2	2	2	2	2	2	2	2	2	2	2	2	2	3.2	/	157	242
210	1	66	2	170	70	Thoracic surgery	2	1	2	2	2	2	2	2	2	2	2	2	2	2	3.2	3.8	195	258
211	1	60	2	171	58	Biliopancreatic surgery	2	2	2	2	2	2	2	2	2	2	2	2	1	2	3.2	3.57	164	305
212	1	75	2	165	50	Thoracic surgery	2	2	2	2	2	2	2	2	2	2	2	2	2	1	3.2	/	335	410
213	1	62	2	170	67	Thoracic surgery	2	1	2	1	2	1	2	2	2	2	2	2	2	2	3.2	3.8	82	140
214	2	77	2	153	49	Thoracic surgery	2	1	1	2	2	2	2	2	2	2	2	2	2	2	3.2	3.3	180	226
215	2	62	2	160	52.5	Thoracic surgery	2	2	2	2	2	2	2	2	2	2	2	2	2	2	3.2	/	60	102
216	2	68	2	158	65	Thoracic surgery	2	1	2	2	2	2	2	2	2	2	2	2	2	2	3.2	/	190	240
217	1	72	3	168	90	Thoracic surgery	1	2	2	2	2	2	2	2	2	2	2	2	2	2	3.2	3.3	104	143
218	2	64	2	156	48	Thoracic surgery	2	2	2	2	2	2	2	2	2	2	2	2	2	2	3.2	3.7	169	215
219	2	67	3	161	64	Thoracic surgery	2	1	2	2	2	2	2	2	2	2	2	2	2	2	3.2	4.1	166	226
220	1	67	2	163	62	Thoracic surgery	2	1	2	2	2	2	2	2	2	2	2	1	2	2	3.2	3.6	116	222
221	1	67	2	167	62	Thoracic surgery	2	1	1	2	2	2	2	2	2	2	2	2	2	2	3.2	4.2	102	142
222	2	60	1	150	50	Orthopedics	2	2	2	2	2	2	2	2	2	2	2	2	2	2	3.2	/	111	144
223	1	60	2	160	60	Orthopedics	2	2	2	2	2	2	2	2	2	2	2	2	2	2	3.2	3.5	218	296
224	1	70	2	178	76	Urology	2	1	2	2	2	2	2	2	2	2	2	1	2	2	3.2	/	226	303
225	2	72	1	156	60	Orthopedics	2	1	2	2	2	2	2	2	2	2	2	1	2	2	3.2	/	131	292
226	1	67	2	163	51	Urology	2	2	2	2	2	2	2	2	2	2	2	2	2	2	3.2	/	80	120
227	1	66	2	170	75	Thoracic surgery	2	1	2	2	2	2	2	2	2	2	2	1	2	2	3.2	3.7	265	444
228	1	74	2	160	59	Biliopancreatic surgery	2	1	2	2	2	1	1	2	1	2	2	1	1	1	3.21	/	115	149
229	1	80	1	172	70	Biliopancreatic surgery	2	2	2	2	2	1	2	2	2	2	2	2	2	2	3.21	/	130	170
230	2	62	3	160	54	Gynecology	2	2	2	2	2	2	2	2	2	2	2	2	1	1	3.22	3.38	270	303
231	1	70	2	168	75	Urology	2	1	2	2	2	2	2	2	2	2	2	2	2	2	3.22	/	107	149
232	1	72	2	164	67	Gastrointestinal surgery	2	1	2	2	2	2	2	2	2	2	2	1	1	2	3.23	3.49	285	327
233	2	62	2	150	53	Gynecology	2	2	2	2	2	2	2	2	2	2	2	2	1	1	3.23	/	119	151
234	1	66	1	167	56	Gastrointestinal surgery	2	2	2	2	2	2	2	2	2	2	2	2	2	1	3.23	3.55	130	160
235	1	69	2	163	64	Gastrointestinal surgery	2	1	2	2	2	2	2	2	2	2	2	2	1	2	3.23	/	159	222
236	2	62	2	152	50	Gynecology	2	2	2	2	2	2	2	2	2	2	2	2	1	1	3.23	/	132	210
237	2	60	2	160	70	Biliopancreatic surgery	2	1	2	2	2	2	2	2	2	2	2	2	2	2	3.24	3.99	83	124
238	2	61	2	168	69.5	Gynecology	2	1	2	2	2	1	2	2	2	2	2	1	1	1	3.24	4.08	150	195
239	2	69	2	155	55	Oral and maxillofacial surgery	1	1	2	2	2	1	2	2	2	2	2	1	2	2	3.26	/	70	90
240	1	66	2	178	87	Thoracic surgery	2	1	2	2	2	2	2	2	2	2	2	2	2	2	3.26	3.56	200	239
241	1	62	2	161	54	Gastrointestinal surgery	2	2	2	2	2	1	2	2	2	2	2	2	2	2	3.27	/	98	122
242	1	65	2	167	47	Gastrointestinal surgery	2	2	2	2	2	2	2	2	2	2	2	2	2	1	3.27	/	170	208
243	2	63	2	160	48	Gastrointestinal surgery	1	2	2	2	2	2	2	2	2	2	2	2	1	1	3.27	4.03	190	244
244	2	63	2	155	51	Gynecology	2	2	2	2	2	2	2	2	2	2	2	2	2	1	3.28	/	201	246
245	2	65	1	147	41	Gynecology	2	2	2	2	2	2	2	2	2	2	2	2	1	1	3.29	3.28	290	312
246	2	69	2	160	62.5	Gynecology	2	2	2	2	2	1	2	2	2	2	2	2	2	1	3.29	4.33	273	320
247	2	69	3	155	77	Biliopancreatic surgery	2	2	2	2	2	2	2	2	2	2	2	2	2	1	3.3	/	92	116
248	1	65	1	161	60	Biliopancreatic surgery	2	2	2	2	2	1	2	2	2	2	2	2	2	2	3.3	/	82	122
249	2	71	2	158	62	Thoracic surgery	2	1	2	2	2	1	2	2	2	2	2	2	2	2	3.3	3.1	100	172
250	2	72	2	155	38	Gastrointestinal surgery	2	2	2	2	2	2	2	2	2	2	2	2	2	2	3.3	/	320	366
251	2	63	2	158	64	Gynecology	2	2	2	2	2	2	2	2	2	2	2	2	1	1	3.3	3.2	230	295
252	2	72	3	157	55	Urology	2	2	2	2	2	2	2	2	2	2	2	2	2	2	3.3	/	136	161
253	2	62	2	147	54	Biliopancreatic surgery	2	2	2	2	2	2	2	2	2	2	2	2	2	1	3.3	3.62	40	87
254	1	73	2	165	52.5	Liver surgery	2	2	2	2	2	2	2	2	2	2	2	2	2	1	3.3	3.9	219	316
255	1	61	2	165	60	Thoracic surgery	2	2	2	2	2	2	2	2	2	2	2	2	2	2	3.3	/	121	160
256	1	70	2	167	80	Gastrointestinal surgery	2	1	2	2	2	1	2	2	2	2	2	2	1	2	3.3	3.5	213	290
257	2	62	3	164	52	Biliopancreatic surgery	2	2	2	2	2	1	2	2	2	2	2	2	1	1	3.3	3.2	180	220
258	2	66	2	168	67	Gastrointestinal surgery	2	2	2	2	2	2	2	2	2	2	2	2	2	2	3.3	/	135	198
259	1	64	1	165	55	Liver surgery	2	2	2	2	2	2	2	2	2	2	2	2	2	2	3.3	/	270	324
260	2	70	2	149	54	Gastrointestinal surgery	2	1	2	2	2	2	2	2	2	2	2	1	2	2	3.3	/	192	227
261	2	63	3	165	58	Gynecology	2	1	2	2	2	2	2	2	2	2	2	2	1	1	3.3	/	121	159
262	2	61	1	158	60	Gynecology	2	2	2	2	2	2	2	2	2	2	2	2	1	1	3.3	3.9	250	292
263	1	74	2	169	70	Urology	2	2	2	2	2	2	2	2	2	2	2	2	2	1	3.3	4.1	135	168
264	1	67	2	170	52	Urology	2	2	2	2	2	2	2	2	2	2	2	2	2	1	3.3	/	106	136
265	1	73	2	166	55	Urology	2	1	2	2	2	1	2	2	2	2	2	2	2	2	3.3	/	155	183
266	2	61	3	150	75	Gynecology	2	1	2	2	2	1	2	2	2	2	2	1	1	1	3.3	/	108	142
267	2	60	3	167	65	Gynecology	2	2	2	2	2	1	2	2	2	2	2	2	1	1	3.3	4.17	252	305
268	2	62	2	152	60	Urology	2	2	2	2	2	2	2	2	2	2	2	2	2	2	3.3	/	108	136
269	2	67	2	155	60	Urology	2	2	2	2	2	2	2	2	2	2	2	2	2	2	3.3	3.5	96	150
270	2	78	2	161	61	Urology	2	2	2	2	2	2	2	2	2	2	2	2	2	2	3.3	/	125	185
271	1	77	2	170	80	Urology	2	1	2	2	2	2	2	2	2	2	2	1	2	2	3.3	4.6	143	189
272	2	68	2	155	47	Urology	2	2	2	2	2	2	2	2	2	2	2	2	2	2	3.3	/	165	223
273	2	64	2	165	50	Biliopancreatic surgery	2	1	2	2	2	2	1	1	2	2	2	2	2	1	3.3	4.3	321	394
274	1	74	2	171	48	Gastrointestinal surgery	2	2	2	2	2	2	2	2	2	2	2	2	1	2	3.3	3.6	161	242
275	2	68	2	168	65	Gastrointestinal surgery	2	1	1	2	2	2	2	2	2	2	2	1	1	2	3.3	3.2	142	164
276	2	61	2	160	51	Gastrointestinal surgery	2	2	2	2	2	2	2	2	2	2	2	2	1	1	3.3	/	245	286
277	1	66	2	183	69	Gastrointestinal surgery	2	2	2	2	2	2	2	2	2	2	2	2	1	2	3.3	/	130	160
278	2	63	1	160	67	Gynecology	2	2	2	2	2	2	2	2	2	2	2	2	1	1	3.3	3.5	205	280
279	1	73	2	155	45	Liver surgery	2	1	2	2	2	2	1	2	1	1	2	2	2	2	3.3	/	113	202
280	2	70	2	150	51	Liver surgery	2	1	2	2	2	2	2	2	2	2	2	2	2	2	3.3	/	320	365
281	1	62	2	167	65	Liver surgery	2	2	2	2	2	2	2	2	2	2	2	2	1	2	3.3	/	211	262
282	2	65	2	158	68	Orthopedics	2	1	2	2	2	2	2	2	2	2	2	2	2	2	3.3	/	213	251
283	1	62	2	167	65	Orthopedics	2	1	2	2	2	2	2	2	2	2	2	2	2	2	3.3	/	290	382
284	1	66	2	165	62	Biliopancreatic surgery	2	2	2	2	2	2	2	2	2	2	2	2	1	1	3.3	3.7	230	271
285	2	62	3	160	38	Biliopancreatic surgery	1	2	2	2	2	2	2	2	2	2	2	2	2	1	3.3	3.5	275	345
286	2	76	2	155	60	Gynecology	2	2	2	2	2	2	2	2	2	2	2	2	1	1	3.3	/	130	180
287	1	60	2	170	50	Orthopedics	2	2	2	2	2	2	2	2	2	2	2	2	2	2	3.3	3.8	119	160
288	1	73	2	160	55	Orthopedics	2	1	2	2	2	2	2	2	2	2	2	2	2	2	3.3	/	160	212
289	2	64	2	161	60	Orthopedics	2	2	2	2	2	2	2	2	2	2	2	2	2	2	3.3	3.4	150	181
290	1	61	2	160	70	Orthopedics	2	2	2	2	2	1	2	2	2	2	2	2	2	2	3.3	/	131	167
291	2	63	1	160	58	Urology	2	2	2	2	2	2	2	2	2	2	2	2	2	2	3.3	/	98	155
292	1	68	2	170	70	Orthopedics	2	1	2	2	2	2	2	2	2	2	2	2	2	2	3.3	/	120	140
293	2	72	2	150	41	Orthopedics	2	2	2	2	2	2	2	2	2	2	2	2	2	2	3.3	/	80	140
294	1	65	2	169	65	Orthopedics	2	2	2	2	2	2	2	2	2	2	2	2	2	2	3.3	/	269	314
295	1	72	2	168	72	Orthopedics	2	1	2	2	2	2	2	2	2	2	2	2	2	2	3.3	3.7	180	231
296	2	81	2	157	58	Orthopedics	2	1	2	2	2	1	2	2	2	2	2	2	2	2	3.3	5	289	291
297	1	66	2	169	77	Urology	2	1	2	2	2	2	2	2	2	2	2	2	2	2	3.3	/	59	85
298	2	65	2	160	64	Orthopedics	2	1	2	2	2	1	2	2	2	2	2	2	2	2	3.3	/	233	294
299	1	63	1	174	86	Thoracic surgery	2	2	2	2	2	2	2	2	2	2	2	2	2	2	3.3	3.4	135	169
300	1	60	1	164	50	Thoracic surgery	2	1	2	2	2	2	1	2	1	2	2	1	2	2	3.3	3.6	74	152
301	1	67	3	174	54	Thoracic surgery	2	2	1	2	2	2	2	2	2	2	2	2	2	2	3.3	/	195	244
302	1	71	2	173	67	Thoracic surgery	2	1	2	2	2	2	2	2	2	2	2	2	2	2	3.3	/	201	300
303	1	73	2	170	77	Thoracic surgery	2	1	2	2	2	2	2	2	2	2	2	2	2	2	3.3	4	162	258
304	2	64	2	155	56	Thoracic surgery	2	1	2	2	2	2	2	2	2	2	2	2	2	2	3.3	3.9	80	138
305	1	72	1	167	55	Thoracic surgery	2	2	2	2	2	2	2	2	2	2	2	2	2	2	3.3	/	317	370
306	2	62	2	164	59	Thoracic surgery	2	2	2	2	2	2	2	2	2	2	2	2	2	2	3.3	3.5	165	215
307	2	64	2	155	60	Thoracic surgery	2	1	2	2	2	2	2	2	2	2	2	1	2	2	3.3	/	73	144
308	1	77	2	172	69	Thoracic surgery	2	2	2	2	2	2	2	2	2	2	2	2	2	2	3.3	3.5	100	135
309	1	70	3	165	60	Biliopancreatic surgery	2	1	2	2	2	2	2	2	2	2	2	2	2	1	3.31	3.75	84	133
310	2	81	2	160	63	Biliopancreatic surgery	2	1	2	2	2	2	2	2	2	2	2	1	2	2	3.31	/	86	115
311	1	64	2	170	52	Gastrointestinal surgery	2	2	2	2	2	2	2	2	2	2	2	2	2	2	3.31	/	113	170
312	2	63	2	161	52	Biliopancreatic surgery	2	2	2	2	2	2	2	2	2	2	2	2	2	1	3.31	/	289	322
313	1	68	3	169	65	Otorhinolaryngology	2	1	2	2	2	2	2	2	2	2	2	2	2	2	3.31	/	60	93
314	2	64	2	150	60	Gynecology	2	2	2	2	2	2	2	2	2	2	2	2	1	1	3.31	/	85	110
315	1	64	2	170	70	Biliopancreatic surgery	1	1	2	2	2	1	2	2	2	2	2	1	2	2	3.32	3.74	36	64
316	2	65	2	162	59	Gynecology	2	1	2	2	2	1	2	2	2	2	2	2	2	2	3.32	/	120	152
317	1	67	3	160	50	Biliopancreatic surgery	2	2	2	2	2	2	2	2	2	2	2	2	2	1	3.32	3.9	210	238
318	2	60	2	155	58	Otorhinolaryngology	2	1	2	2	2	2	2	2	2	2	2	2	2	2	3.32	/	75	95
319	2	68	2	144	50.5	Gynecology	2	2	2	2	2	2	2	2	2	2	2	2	2	1	3.33	3.34	130	145
320	1	75	3	172	80	Gastrointestinal surgery	2	1	2	2	2	2	2	2	2	2	2	2	1	2	3.33	/	233	252
321	1	63	3	167	70	Urology	2	1	2	2	2	1	2	2	2	2	2	2	2	2	3.34	/	165	201
322	1	66	3	170	61	Biliopancreatic surgery	1	2	2	2	2	2	2	2	2	2	2	2	2	1	3.35	/	138	184
323	1	65	2	170	72	Gastrointestinal surgery	2	1	2	2	2	1	2	2	2	2	2	2	2	2	3.36	3.9	211	266
324	1	67	2	170	53	Otorhinolaryngology	2	2	2	2	2	2	2	2	2	2	2	2	2	2	3.37	3.67	109	165
325	2	60	2	157	60	Gynecology	2	1	2	2	2	2	2	2	2	2	2	1	1	1	3.37	/	96	119
326	2	68	3	160	61	Biliopancreatic surgery	2	2	1	2	2	2	2	2	2	2	2	2	1	2	3.38	3.43	60	81
327	1	72	2	168	76	Gastrointestinal surgery	2	1	2	2	2	1	2	2	2	2	2	1	2	2	3.38	3.45	245	315
328	2	63	1	160	65	Biliopancreatic surgery	2	1	2	2	2	2	2	2	2	2	2	2	2	2	3.38	3.33	40	92
329	1	70	2	176	74	Urology	2	1	2	2	2	2	2	2	2	2	2	2	2	2	3.38	/	75	122
330	1	72	2	177	75.5	Gastrointestinal surgery	2	2	2	2	2	2	2	2	2	2	2	2	2	1	3.38	/	72	120
331	2	64	1	170	57	Gastrointestinal surgery	1	2	2	2	2	2	2	2	2	2	2	2	1	2	3.38	/	52	95
332	1	79	3	161	60	Urology	2	1	2	2	2	2	2	2	2	2	2	2	1	2	3.39	4.02	300	332
333	2	69	3	156	60	Gynecology	2	2	2	2	2	2	2	2	2	2	2	2	1	1	3.39	3.95	275	305
334	1	83	3	178	63	Thoracic surgery	2	2	2	2	2	2	2	2	2	2	2	2	2	2	3.4	/	212	245
335	2	64	2	156	45	Thoracic surgery	2	2	2	2	2	2	2	2	2	2	2	2	2	2	3.4	3.5	160	194
336	1	74	3	160	53.5	Biliopancreatic surgery	2	1	2	2	2	1	2	2	2	2	2	1	2	2	3.4	3.49	97	138
337	2	63	2	160	60	Biliopancreatic surgery	2	2	2	2	2	2	2	2	2	2	2	2	2	2	3.4	/	60	115
338	1	65	2	165	71	Gastrointestinal surgery	2	2	2	2	2	2	2	2	2	2	2	2	1	2	3.4	/	179	205
339	1	61	2	167	70	Gastrointestinal surgery	2	2	2	2	2	2	2	2	2	2	2	2	1	1	3.4	/	170	190
340	1	61	2	168	73	Urology	2	1	2	2	2	2	1	2	1	2	2	1	2	1	3.4	/	80	130
341	2	68	2	160	60	Urology	2	1	2	2	2	2	2	2	2	2	2	2	2	2	3.4	3.4	72	160
342	1	66	2	169	75	Urology	2	2	2	2	2	2	2	2	2	2	2	2	2	2	3.4	/	130	166
343	2	63	2	160	57	Biliopancreatic surgery	2	2	2	2	2	2	2	2	2	2	2	2	2	2	3.4	4.1	73	119
344	1	72	2	162	69	Thoracic surgery	2	2	2	2	2	2	2	2	2	2	2	2	2	2	3.4	/	139	180
345	2	74	2	158	61	Gastrointestinal surgery	2	2	2	2	2	1	2	2	2	2	2	2	1	2	3.4	/	197	252
346	2	64	2	160	60	Liver surgery	2	2	2	2	2	2	2	2	2	2	2	2	1	2	3.4	3.5	271	338
347	1	70	2	168	67	Liver surgery	2	1	2	2	2	2	2	2	2	2	2	2	1	1	3.4	3.8	317	391
348	1	63	2	169	57	Liver surgery	2	2	2	2	2	2	2	2	2	2	2	2	2	2	3.4	3.9	165	205
349	1	75	3	165	63	Gastrointestinal surgery	2	1	2	2	2	2	2	2	2	2	2	2	2	2	3.4	4.2	230	300
350	1	64	2	168	57	Gastrointestinal surgery	2	2	2	2	2	2	2	2	2	2	2	2	1	2	3.4	4.1	240	280
351	2	63	2	167	65	Gynecology	2	1	2	2	2	1	2	2	2	2	2	1	1	1	3.4	3.35	290	308
352	2	64	3	143	47	Gynecology	2	2	2	2	2	2	2	2	2	2	2	2	1	1	3.4	/	271	295
353	2	68	2	150	65	Gynecology	2	2	2	2	2	2	2	2	2	2	2	2	1	1	3.4	/	165	196
354	2	64	2	164	65	Gynecology	2	2	2	2	2	2	2	2	2	2	2	2	1	1	3.4	4.1	205	234
355	2	62	2	160	68	Gynecology	2	1	2	2	2	2	2	2	2	2	2	1	1	1	3.4	3.2	178	215
356	1	78	2	165	60	Urology	2	2	2	2	2	2	2	2	2	2	2	2	2	1	3.4	/	121	204
357	1	75	1	170	82	Urology	2	2	2	2	2	2	2	2	2	2	2	2	2	2	3.4	/	227	265
358	2	67	2	157	60	Urology	2	2	2	2	2	2	2	2	2	2	2	2	2	2	3.4	/	95	127
359	1	61	2	173	68	Urology	2	1	2	2	2	2	2	2	2	2	2	2	2	2	3.4	4.6	285	330
360	1	64	2	170	82.5	Urology	2	1	2	2	2	2	2	2	2	2	2	2	1	1	3.4	3.5	252	270
361	1	67	2	172	74	Urology	2	1	2	2	2	2	2	2	2	2	2	2	2	2	3.4	/	357	399
362	1	63	2	160	62	Urology	2	1	2	2	2	2	2	2	2	2	2	2	2	2	3.4	/	245	301
363	1	66	2	176	85	Urology	2	1	2	2	2	2	2	2	2	2	2	2	2	2	3.4	/	117	197
364	2	78	2	155	62	Urology	2	1	2	2	2	2	2	2	2	2	2	2	2	2	3.4	3.4	65	115
365	2	63	2	156	54	Urology	2	2	2	2	2	2	2	2	2	2	2	2	2	2	3.4	/	64	154
366	1	75	2	168	65	Urology	2	2	2	2	2	2	2	2	2	2	2	2	2	2	3.4	/	65	132
367	2	60	2	159	72	Urology	2	2	2	2	2	2	2	2	2	2	2	2	2	2	3.4	/	140	170
368	2	60	2	162	72	Urology	2	2	2	2	2	2	2	2	2	2	2	2	2	2	3.4	/	116	157
369	2	76	2	155	49	Urology	2	2	2	2	2	2	2	2	2	2	2	2	2	2	3.4	/	175	210
370	1	62	2	167	61	Gastrointestinal surgery	1	2	2	2	2	2	2	2	2	2	2	2	1	2	3.4	3.8	198	265
371	1	62	2	170	51	Biliopancreatic surgery	2	2	2	2	2	2	2	2	2	2	2	2	2	1	3.4	/	169	242
372	2	60	2	165	51	Biliopancreatic surgery	2	2	2	2	2	2	2	2	2	2	2	2	1	1	3.4	/	206	257
373	1	75	2	173	69	Gastrointestinal surgery	2	1	2	2	2	2	2	2	2	2	2	2	2	2	3.4	/	160	182
374	2	71	2	165	63	Gynecology	2	1	2	2	2	1	2	2	2	2	2	2	2	1	3.4	3.58	60	120
375	2	63	2	155	44	Gynecology	2	2	2	2	2	2	2	2	2	2	2	2	1	1	3.4	/	235	285
376	1	71	1	168	55	Vascular surgery	2	2	2	2	2	2	2	2	2	2	2	2	2	2	3.4	/	124	179
377	1	65	2	180	75	Orthopedics	2	2	2	2	2	2	2	2	2	2	2	2	2	2	3.4	/	165	207
378	2	69	1	150	45	Gynecology	2	2	1	2	2	1	2	2	2	2	2	2	1	1	3.4	/	108	145
379	1	61	2	168	70	Orthopedics	2	1	2	2	2	2	2	2	2	2	2	2	2	2	3.4	/	135	167
380	1	77	2	168	54	Orthopedics	2	2	2	2	2	2	2	2	2	2	2	2	2	2	3.4	4.2	260	335
381	1	61	2	170	74	Thoracic surgery	1	1	2	2	2	1	2	2	2	2	2	2	2	2	3.4	3.6	185	239
382	1	65	1	170	81	Thoracic surgery	1	2	2	2	2	2	2	2	2	2	2	2	2	2	3.4	/	227	291
383	2	68	2	170	71	Urology	2	1	2	2	2	2	2	2	2	2	2	1	2	2	3.4	/	64	83
384	2	69	2	150	55	Urology	2	1	2	2	2	2	1	2	1	2	2	1	2	2	3.4	/	73	97
385	1	62	2	176	70	Liver surgery	2	2	2	2	2	2	2	2	2	2	2	2	2	1	3.4	4.1	299	322
386	1	79	2	165	55	Orthopedics	2	2	2	2	2	2	2	2	2	2	2	2	2	2	3.4	3.6	125	176
387	1	64	2	164	60	Gastrointestinal surgery	2	2	2	2	2	2	2	2	2	2	2	2	1	1	3.4	/	200	230
388	1	67	2	176	83	Thoracic surgery	2	2	2	2	2	2	2	2	2	2	2	2	2	2	3.4	/	96	150
389	1	72	2	152	52	Thoracic surgery	2	1	2	2	1	2	2	2	2	2	2	2	2	2	3.4	/	91	125
390	2	64	2	160	54	Thoracic surgery	2	2	2	2	2	2	2	2	2	2	2	2	2	2	3.4	/	220	319
391	1	66	2	170	60	Thoracic surgery	2	2	2	2	2	2	2	2	2	2	2	2	2	2	3.4	/	120	171
392	1	71	2	160	65	Thoracic surgery	2	1	2	2	2	1	2	2	2	2	2	2	2	2	3.4	3.3	201	256
393	1	65	3	172	79	Thoracic surgery	2	1	2	2	2	1	2	2	2	2	2	2	2	2	3.4	3.7	75	193
394	1	60	2	178	80	Thoracic surgery	2	2	2	2	2	2	2	2	2	2	2	2	2	2	3.4	/	163	230
395	1	78	3	170	52.5	Thoracic surgery	2	1	2	2	2	2	2	2	2	2	2	2	2	2	3.4	/	127	179
396	2	72	2	146	66	Thoracic surgery	2	2	2	2	2	2	2	2	2	2	2	2	2	2	3.4	3.7	155	195
397	2	71	2	158	75	Thoracic surgery	2	1	2	2	2	2	2	2	2	2	2	2	2	2	3.4	/	220	250
398	2	62	2	160	52	Thoracic surgery	2	2	2	2	2	2	2	2	2	2	2	2	2	2	3.4	/	81	139
399	2	69	3	150	53	Thoracic surgery	2	1	2	2	2	2	2	2	2	2	2	2	2	2	3.4	3.5	149	212
400	2	64	2	159	57.5	Orthopedics	2	2	2	2	2	2	2	2	2	2	2	2	2	2	3.4	/	190	218
401	1	66	2	165	60	Orthopedics	2	2	2	2	2	2	2	2	2	2	2	2	2	2	3.4	3.5	185	287
402	1	78	2	168	73	Orthopedics	2	1	2	2	2	1	2	2	2	2	2	2	2	2	3.4	3.6	218	296
403	1	61	2	178	62	Oral and maxillofacial surgery	2	2	2	2	2	2	2	2	2	2	2	2	2	2	3.4	3.62	360	400
404	1	61	2	171	83	Liver surgery	2	2	2	2	2	2	2	2	2	2	2	2	2	2	3.4	3.6	219	271
405	1	66	2	171	70	Urology	2	2	1	2	2	2	2	2	2	2	2	2	2	2	3.41	/	80	110
406	2	62	2	157	57	Urology	2	1	2	2	2	2	2	2	2	2	2	2	2	2	3.41	/	72	128
407	1	72	3	165	70	Orthopedics	2	1	2	2	2	2	2	2	2	2	2	2	2	2	3.41	/	112	127
408	2	67	3	155	45	Thoracic surgery	1	1	2	2	2	2	2	2	2	2	2	1	2	2	3.41	/	186	232
409	1	73	2	165	68	Orthopedics	2	2	2	2	2	2	1	2	2	2	1	2	2	2	3.41	/	340	426
410	2	64	2	153	53	Gynecology	2	2	2	2	2	2	2	2	2	2	2	2	2	2	3.42	/	108	145
411	2	60	2	165	55	Gynecology	2	2	2	2	2	2	2	2	2	2	2	2	1	1	3.42	/	101	152
412	2	68	2	162	74	Gynecology	2	1	2	2	2	2	2	2	2	2	2	2	1	1	3.42	3.61	129	227
413	1	82	3	172	57	Urology	2	1	2	2	2	2	2	2	2	2	2	2	2	2	3.42	3.67	109	143
414	2	68	2	155	50	Ophthalmology	2	2	2	2	2	2	1	2	2	2	1	2	2	2	3.43	/	85	119
415	2	76	2	150	41	Biliopancreatic surgery	1	2	2	2	2	2	2	2	2	2	2	2	2	2	3.43	/	125	169
416	2	79	3	155	55	Gastrointestinal surgery	2	2	2	2	2	2	2	2	2	2	2	2	2	2	3.43	/	99	130
417	2	74	2	150	48	Gynecology	2	2	2	2	2	2	2	2	2	2	2	2	2	2	3.43	/	102	150
418	1	71	2	176	71	Gastrointestinal surgery	1	2	2	2	2	2	2	2	2	2	2	2	1	2	3.44	3.9	246	280
419	2	66	2	165	55	Gastrointestinal surgery	2	2	2	2	2	2	2	2	2	2	2	2	2	1	3.44	/	137	174
420	2	70	2	166	70	Gynecology	2	1	2	2	2	2	2	2	2	2	2	2	1	1	3.44	/	175	222
421	2	69	2	157	57	Biliopancreatic surgery	2	1	2	2	2	2	2	2	2	2	2	1	2	2	3.45	/	91	131
422	2	69	2	158	56	Gastrointestinal surgery	2	2	2	2	2	2	2	2	2	2	2	2	1	1	3.45	/	253	306
423	1	85	2	169	58	Gastrointestinal surgery	2	2	2	2	2	2	2	2	2	2	2	2	1	1	3.45	3.66	118	182
424	1	70	2	162	60	Gastrointestinal surgery	2	1	2	2	2	1	2	2	2	2	2	2	2	2	3.45	/	110	135
425	2	68	2	153	49	Biliopancreatic surgery	2	2	2	2	2	2	2	2	2	2	2	2	2	1	3.46	4.4	77	125
426	2	63	2	160	55	Biliopancreatic surgery	1	2	2	2	2	2	2	2	2	2	2	2	2	1	3.46	3.3	245	296
427	1	78	3	175	70	Biliopancreatic surgery	2	2	2	2	1	2	1	1	2	1	2	2	2	1	3.47	3.68	80	95
428	1	70	2	165	64	Biliopancreatic surgery	2	2	2	2	2	2	2	2	2	2	2	2	1	1	3.47	4.17	132	156
429	2	69	2	160	60	Orthopedics	2	1	2	2	2	2	2	2	2	2	2	2	2	2	3.47	4.74	288	340
430	2	66	2	150	35	Gynecology	1	2	2	2	2	2	2	2	2	2	2	2	2	2	3.47	/	135	152
431	2	69	2	153	53	Gynecology	2	1	2	2	2	2	2	2	2	2	2	2	2	1	3.47	3.24	115	152
432	2	67	2	153	47	Gynecology	2	2	2	2	2	2	2	2	2	2	2	2	2	2	3.48	/	65	110
433	1	63	2	163	67	Gastrointestinal surgery	2	2	2	2	2	2	2	2	2	2	2	2	1	2	3.48	/	122	180
434	1	79	2	150	50	Gastrointestinal surgery	2	2	2	2	2	1	2	2	2	2	2	2	2	1	3.49	3.32	245	277
435	2	62	2	155	55	Gastrointestinal surgery	2	2	2	2	2	2	2	2	2	2	2	2	1	2	3.49	4.32	248	276
436	2	66	2	148	52	Urology	2	1	2	2	2	1	2	2	2	2	2	1	2	2	3.49	/	135	180
437	1	69	2	170	62	Urology	2	2	2	2	2	2	2	2	2	2	2	2	1	2	3.5	3.9	226	279
438	1	72	2	170	60	Thoracic surgery	2	2	2	2	1	2	2	2	2	2	2	2	2	2	3.5	/	130	185
439	2	77	2	167	77	Liver surgery	2	1	2	2	2	2	2	2	2	2	2	1	2	1	3.5	3.4	102	160
440	1	64	2	172	91	Gastrointestinal surgery	2	1	2	2	2	1	2	2	2	2	2	2	2	2	3.5	4.1	325	407
441	2	66	3	151	45	Gastrointestinal surgery	2	2	2	2	2	2	2	2	2	2	2	2	1	2	3.5	4.4	240	295
442	2	66	2	165	49	Gastrointestinal surgery	2	2	2	2	2	2	2	2	2	2	2	2	1	2	3.5	/	185	261
443	2	77	2	155	51	Gynecology	2	1	2	2	2	2	2	2	2	2	2	1	2	1	3.5	/	74	100
444	1	62	2	165	63	Biliopancreatic surgery	2	2	2	2	2	2	2	2	2	2	2	2	2	1	3.5	3.8	150	195
445	2	60	2	163	58	Urology	2	2	2	2	2	2	2	2	2	2	2	2	2	2	3.5	/	119	155
446	1	61	3	165	65	Urology	2	1	1	2	2	2	2	2	2	2	2	1	2	2	3.5	3.7	153	181
447	2	76	3	162	84	Biliopancreatic surgery	2	2	2	2	2	2	2	2	2	2	2	2	2	2	3.5	/	65	90
448	1	66	2	169	70	Gastrointestinal surgery	2	2	2	2	2	2	2	2	2	2	2	2	1	1	3.5	4.2	190	225
449	1	68	2	160	60	Liver surgery	2	2	2	2	2	2	2	2	2	2	2	2	1	2	3.5	3.7	148	190
450	1	61	2	173	74	Biliopancreatic surgery	2	1	2	2	2	2	1	2	2	1	2	2	1	1	3.5	4.3	345	380
451	2	62	2	160	62	Liver surgery	2	2	2	2	2	2	2	2	2	2	2	2	2	2	3.5	/	66	103
452	1	66	2	176	85	Gastrointestinal surgery	2	2	2	2	2	2	2	2	2	2	2	2	2	2	3.5	4.48	265	292
453	1	70	2	172	59	Gastrointestinal surgery	2	2	2	2	2	2	2	2	2	2	2	2	1	2	3.5	3.3	275	314
454	2	60	2	158	52	Gynecology	2	2	2	2	2	2	2	2	2	2	2	2	1	1	3.5	3.8	325	360
455	1	67	2	160	59	Liver surgery	2	2	2	2	2	2	2	2	2	2	2	2	1	1	3.5	/	285	370
456	1	70	3	167	70	Urology	2	2	2	2	2	2	2	2	2	2	2	2	2	1	3.5	3.5	133	176
457	1	62	3	160	67	Urology	1	1	2	2	2	1	2	2	2	2	2	2	2	2	3.5	4.2	240	275
458	1	60	2	175	74	Urology	2	2	2	2	2	2	2	2	2	2	2	2	2	2	3.5	3.5	270	306
459	1	66	2	168	75	Urology	2	2	2	2	2	2	2	2	2	2	2	2	2	2	3.5	3.6	130	180
460	2	81	2	150	60	Gynecology	2	1	2	2	2	2	2	2	2	2	2	2	2	1	3.5	/	100	153
461	1	71	3	161	55	Urology	2	1	2	2	2	2	2	2	2	2	2	2	2	2	3.5	3.5	100	134
462	2	64	2	167	64	Urology	2	2	2	2	2	2	2	2	2	2	2	2	2	2	3.5	/	115	154
463	1	65	2	165	78	Urology	2	1	2	2	2	2	2	2	2	2	2	2	2	2	3.5	3.6	142	180
464	2	60	2	153	50	Gastrointestinal surgery	2	2	2	2	2	2	2	2	2	2	2	2	2	1	3.5	/	285	335
465	2	72	2	153	42	Gastrointestinal surgery	2	2	2	2	2	2	2	2	2	2	2	2	1	2	3.5	/	120	166
466	1	65	3	165	62	Gastrointestinal surgery	1	2	2	2	2	2	2	2	2	2	2	2	2	1	3.5	/	110	156
467	2	74	1	165	52	Gastrointestinal surgery	2	2	2	2	2	2	2	2	2	2	2	2	2	1	3.5	/	93	122
468	1	64	2	170	70	Urology	2	1	2	2	2	2	2	2	2	2	2	2	2	2	3.5	/	143	166
469	1	62	2	172	75	Liver surgery	2	2	2	2	2	1	2	2	2	2	2	2	2	2	3.5	4.2	262	310
470	1	68	1	167	58	Vascular surgery	2	2	2	2	2	2	2	2	2	2	2	2	2	2	3.5	/	220	273
471	2	63	2	156	55	Orthopedics	2	2	2	2	2	2	2	2	2	2	2	2	2	2	3.5	3.9	133	210
472	1	65	2	165	55	Gastrointestinal surgery	2	2	2	2	2	2	2	2	2	2	2	2	2	1	3.5	4	181	207
473	2	62	2	160	60	Orthopedics	2	2	2	2	2	2	2	2	2	2	2	2	2	2	3.5	/	178	221
474	1	63	3	156	51	Biliopancreatic surgery	2	2	2	2	2	2	2	2	2	2	2	2	1	1	3.5	3.8	215	244
475	2	66	3	158	70	Thoracic surgery	2	2	2	2	2	2	2	2	2	2	2	2	2	1	3.5	/	130	168
476	2	66	3	160	60	Orthopedics	2	2	2	2	2	2	2	2	2	2	2	2	2	2	3.5	/	201	267
477	2	68	2	160	65	Orthopedics	2	2	2	2	2	2	2	2	2	2	2	2	2	2	3.5	/	183	223
478	1	61	3	167	70	Thoracic surgery	1	1	2	2	2	1	2	2	2	2	2	2	2	2	3.5	4.5	110	180
479	1	76	2	164	66	Thoracic surgery	2	2	2	2	2	2	2	2	2	2	2	2	2	2	3.5	3.9	210	247
480	1	68	2	170	70	Orthopedics	2	2	2	2	2	2	2	2	2	2	2	2	2	2	3.5	/	220	254
481	2	62	1	160	55	Gynecology	2	2	2	2	2	1	2	2	2	2	2	2	1	1	3.5	/	190	266
482	2	78	2	158	60	Gynecology	2	1	2	2	2	2	2	2	2	2	2	2	1	1	3.5	/	265	327
483	1	73	2	164	55	Liver surgery	2	2	2	2	2	2	2	2	2	2	2	2	1	1	3.5	/	245	320
484	1	74	2	170	69	Orthopedics	2	1	2	2	2	2	2	2	2	2	2	2	2	2	3.5	/	139	200
485	2	81	2	150	45	Orthopedics	2	1	2	2	2	2	2	2	2	2	2	2	2	2	3.5	5.2	60	111
486	2	80	3	155	50	Orthopedics	2	1	2	2	2	2	2	2	2	2	2	1	2	2	3.5	4.8	160	240
487	2	84	2	162	50	Orthopedics	1	1	2	2	2	2	2	2	2	2	2	2	2	2	3.5	3.6	84	165
488	2	82	2	160	58	Gynecology	2	2	2	2	2	2	2	2	2	2	2	2	2	2	3.5	/	110	125
489	1	62	2	165	70	Oral and maxillofacial surgery	2	2	2	2	2	2	2	2	2	2	2	2	2	2	3.5	3.5	175	177
490	1	65	2	173	70	Oral and maxillofacial surgery	2	2	2	2	2	2	2	2	2	2	2	2	2	2	3.5	3.9	254	258
491	1	79	3	171	70	Oral and maxillofacial surgery	2	2	2	2	2	2	2	2	2	2	2	2	2	2	3.5	3.5	313	315
492	2	73	3	160	54	Thoracic surgery	2	1	2	2	2	2	1	2	1	1	2	2	2	2	3.5	/	78	158
493	2	61	2	162	55	Thoracic surgery	2	2	2	2	2	2	2	2	2	2	2	2	2	2	3.5	/	85	115
494	2	61	2	153	50	Thoracic surgery	2	2	2	2	2	2	2	2	2	2	2	2	2	2	3.5	3.6	105	200
495	1	68	2	165	75	Thoracic surgery	2	2	2	2	2	2	2	2	2	2	2	2	2	2	3.5	4.1	230	260
496	2	62	2	163	60	Thoracic surgery	2	2	2	2	2	2	2	2	2	2	2	2	2	2	3.5	/	160	219
497	1	61	2	160	68	Thoracic surgery	2	2	2	2	2	2	2	2	2	2	2	2	2	2	3.5	3.7	181	225
498	1	60	2	164	78	Thoracic surgery	2	2	2	2	2	2	2	2	2	2	2	2	2	2	3.5	4	112	177
499	2	65	2	152	59	Thoracic surgery	2	1	2	2	2	2	2	2	2	2	2	2	2	2	3.5	3.4	158	234
500	2	79	2	156	64	Thoracic surgery	2	2	2	2	2	2	2	2	2	2	2	2	2	2	3.5	3.8	160	258
501	1	62	2	175	75	Thoracic surgery	2	2	2	2	2	2	2	2	2	2	2	2	2	2	3.5	3.8	215	257
502	2	66	1	162	50	Thoracic surgery	2	2	2	2	2	2	2	2	2	2	2	2	2	2	3.5	/	140	176
503	2	68	2	160	55	Thoracic surgery	2	2	2	2	2	2	2	2	2	2	2	2	2	2	3.5	3.8	150	215
504	2	73	2	156	65	Thoracic surgery	2	2	2	2	2	2	2	2	2	2	2	2	2	2	3.5	/	246	290
505	1	69	2	178	67	Thoracic surgery	2	2	2	2	2	2	2	2	2	2	2	2	2	2	3.5	/	218	259
506	2	65	2	176	92	Thoracic surgery	2	1	2	2	2	2	2	2	2	2	2	1	2	2	3.5	/	330	408
507	2	60	2	158	65	Thoracic surgery	2	1	2	2	2	2	2	2	2	2	2	2	2	2	3.5	/	182	240
508	2	80	2	150	49	Thoracic surgery	2	1	2	2	2	2	2	2	2	2	2	2	2	2	3.5	/	102	156
509	1	64	2	168	70	Thoracic surgery	2	1	2	2	2	2	2	2	2	2	2	2	2	2	3.5	4	130	178
510	1	62	2	172	78	Thoracic surgery	2	2	2	2	2	2	2	2	2	2	2	2	2	2	3.5	/	291	350
511	1	79	1	171	55	Orthopedics	2	2	2	2	2	2	2	2	2	2	2	2	2	2	3.5	/	151	215
512	1	67	2	181	80	Urology	2	1	2	2	2	1	2	2	2	2	2	1	2	2	3.5	/	58	90
513	1	61	2	162	57	Liver surgery	2	1	2	2	2	2	2	2	2	2	2	2	2	2	3.5	/	177	220
514	1	64	2	165	52	Thoracic surgery	2	1	2	2	2	2	2	2	2	2	2	1	2	2	3.5	/	139	186
515	2	60	2	160	58	Gynecology	2	2	2	2	2	2	2	2	2	2	2	2	2	2	3.51	3.65	140	180
516	2	60	2	158	54	Gynecology	2	2	2	2	2	2	2	2	2	2	2	2	2	2	3.51	4.08	90	121
517	2	61	2	160	65	Gynecology	2	2	2	2	2	2	2	2	2	2	2	2	1	1	3.51	/	135	189
518	1	66	2	168	75	Urology	2	1	2	2	2	2	2	2	2	2	2	2	2	2	3.51	3.7	80	130
519	2	62	2	165	62	Urology	2	2	2	2	2	2	2	2	2	2	2	2	2	2	3.51	3.71	94	125
520	1	82	2	165	60	Oral and maxillofacial surgery	2	1	2	2	2	2	2	2	2	2	2	2	2	2	3.51	/	109	136
521	2	69	3	153	103	Gynecology	2	1	1	2	2	2	2	2	2	2	2	1	1	1	3.52	4.31	227	404
522	2	62	2	155	50	Gastrointestinal surgery	2	2	2	2	2	2	2	2	2	2	2	2	1	2	3.52	/	75	118
523	2	68	3	155	55	Thyroid and breast surgery	2	1	2	2	2	2	2	2	2	2	2	2	2	2	3.52	/	100	143
524	1	84	2	165	75	Biliopancreatic surgery	2	1	2	2	2	2	2	2	2	2	2	2	2	2	3.54	3.61	60	89
525	2	69	2	160	52	Biliopancreatic surgery	1	1	2	2	2	2	2	2	2	2	2	2	2	1	3.54	/	60	95
526	2	64	1	155	56	Gynecology	2	2	2	2	2	2	2	2	2	2	2	2	1	1	3.54	/	146	189
527	2	67	2	161	55	Urology	2	1	2	2	2	2	2	2	2	2	2	1	2	2	3.54	/	193	226
528	1	68	2	168	71	Gastrointestinal surgery	2	2	2	2	2	2	2	2	2	2	2	2	2	1	3.54	3.71	135	210
529	2	68	3	163	62.3	Gynecology	2	1	2	2	2	1	2	2	2	2	2	2	1	1	3.55	3.07	96	165
530	1	61	3	165	62	Urology	2	2	2	2	2	2	2	2	2	2	2	2	2	2	3.55	4.25	97	193
531	1	67	2	169	45	Urology	2	2	2	2	2	2	2	2	2	2	2	2	1	1	3.55	4.34	185	240
532	1	63	2	157	65	Urology	2	2	2	2	2	2	2	2	2	2	2	2	2	2	3.56	/	180	232
533	2	63	2	158	52	Gynecology	2	2	2	2	2	2	2	2	2	2	2	2	1	2	3.56	/	195	233
534	2	66	2	160	53	Gynecology	2	2	2	2	2	2	2	2	2	2	2	2	2	2	3.57	4.02	61	108
535	1	68	1	173	66	Gastrointestinal surgery	2	2	2	2	2	2	2	2	2	2	2	2	2	2	3.58	/	228	252
536	1	68	2	168	75	Urology	2	1	2	2	2	2	2	2	2	2	2	2	2	2	3.58	/	100	176
537	2	70	3	153	45	Gastrointestinal surgery	2	1	2	2	2	2	2	2	2	2	2	1	2	2	3.59	3.2	239	260
538	2	65	3	165	51	Urology	2	2	2	2	2	1	2	2	2	2	2	2	2	2	3.59	/	137	209
539	1	73	2	170	70	Throat head and neck surgery	2	1	2	2	2	2	2	2	2	2	2	2	2	2	3.59	/	243	315
540	1	71	2	178	81	Vascular surgery	2	2	2	2	2	2	2	2	2	2	2	2	2	2	3.6	/	134	187
541	2	69	3	146	59	Thyroid and breast surgery	2	1	2	2	2	2	2	2	2	2	2	2	2	2	3.6	3.95	83	139
542	1	68	2	147	78	Biliopancreatic surgery	2	1	2	2	2	2	2	2	2	2	2	1	2	2	3.6	/	145	212
543	1	72	2	173	64	Orthopedics	2	1	2	2	2	2	2	2	2	2	2	2	2	2	3.6	/	255	330
544	2	71	2	163	62	Thoracic surgery	2	2	2	2	2	2	2	2	2	2	2	2	2	2	3.6	/	161	191
545	1	66	2	175	78	Biliopancreatic surgery	2	1	2	2	2	2	2	2	2	2	2	2	2	2	3.6	/	61	110
546	2	62	2	160	40.5	Urology	2	2	2	2	2	2	2	2	2	2	2	2	2	2	3.6	3.9	142	196
547	1	64	2	165	66	Gastrointestinal surgery	2	2	2	2	2	2	2	2	2	2	2	2	2	1	3.6	/	76	125
548	1	65	2	170	72	Gastrointestinal surgery	2	2	2	2	2	2	2	2	2	2	2	2	1	1	3.6	/	190	234
549	2	68	2	163	50	Gastrointestinal surgery	2	2	2	2	2	2	2	2	2	2	2	2	1	2	3.6	/	233	281
550	2	69	2	160	65	Liver surgery	2	2	2	2	2	2	2	2	2	2	2	2	2	1	3.6	/	91	140
551	1	64	2	175	69	Urology	2	1	2	2	2	2	2	2	2	2	2	2	2	2	3.6	4.1	97	125
552	2	64	3	155	52	Urology	2	1	2	2	2	2	2	2	2	2	2	1	2	2	3.6	4	102	135
553	1	60	2	160	64	Urology	2	2	2	2	2	2	2	2	2	2	2	2	2	2	3.6	/	126	168
554	2	76	2	151	50.5	Biliopancreatic surgery	2	2	2	2	2	2	2	2	2	2	2	2	1	1	3.6	3.9	150	175
555	1	73	2	157	58	Liver surgery	2	2	2	2	2	2	2	2	2	2	2	2	1	2	3.6	/	100	120
556	1	68	2	180	51	Biliopancreatic surgery	2	2	2	2	2	2	2	2	2	2	2	2	2	2	3.6	4.59	300	326
557	2	77	3	168	58	Biliopancreatic surgery	2	2	2	2	2	2	1	2	2	1	2	2	2	2	3.6	4.6	275	335
558	2	63	2	160	51	Gynecology	2	1	2	2	2	1	2	2	2	2	2	1	1	1	3.6	/	183	259
559	2	81	2	159	60	Gastrointestinal surgery	2	1	2	2	2	2	2	2	2	2	2	2	2	1	3.6	/	53	90
560	1	65	2	167	62	Liver surgery	2	1	2	2	2	2	2	2	2	2	2	2	2	2	3.6	/	74	155
561	1	65	2	167	60	Liver surgery	2	2	2	2	2	2	2	2	2	2	2	2	2	2	3.6	/	284	355
562	1	60	1	167	55	Gastrointestinal surgery	2	2	2	2	2	2	2	2	2	2	2	2	2	1	3.6	/	215	290
563	2	63	2	155	49	Gastrointestinal surgery	2	1	2	2	2	2	2	2	2	2	2	2	2	2	3.6	/	255	298
564	2	64	2	156	60	Gastrointestinal surgery	2	2	2	2	2	2	2	2	2	2	2	2	2	2	3.6	/	136	182
565	1	68	2	168	68	Gastrointestinal surgery	2	2	2	2	2	2	2	2	2	2	2	2	1	2	3.6	/	280	321
566	1	64	2	160	53	Gastrointestinal surgery	2	2	2	2	2	2	2	2	2	2	2	2	1	2	3.6	/	200	285
567	1	71	3	176	67	Gastrointestinal surgery	2	2	2	2	2	2	2	2	2	2	2	2	2	2	3.6	/	250	273
568	2	70	2	158	62	Gynecology	2	1	2	2	2	2	2	2	2	2	2	2	1	1	3.6	3.9	50	103
569	1	61	3	165	66	Liver surgery	2	2	2	2	2	2	2	2	2	2	2	2	1	2	3.6	/	145	215
570	1	61	2	170	60	Urology	2	2	2	2	2	2	2	2	2	2	2	2	2	1	3.6	4.5	180	210
571	1	72	2	160	54	Urology	2	1	2	2	2	2	2	2	2	2	2	2	2	2	3.6	/	115	158
572	1	76	3	170	70	Urology	2	1	2	2	2	2	2	2	2	2	2	2	2	2	3.6	/	115	140
573	1	67	1	169	61	Urology	2	2	2	2	2	2	2	2	2	2	2	2	2	2	3.6	/	175	200
574	1	66	3	172	76	Urology	2	1	2	2	2	2	2	2	2	2	2	2	2	1	3.6	3.7	109	160
575	2	62	3	161	63	Urology	2	2	2	2	2	2	2	2	2	2	2	2	2	2	3.6	/	205	238
576	1	61	2	168	70	Urology	2	1	2	2	2	1	2	2	2	2	2	2	2	2	3.6	/	100	128
577	2	62	2	160	50	Urology	2	2	1	2	2	2	2	2	2	2	2	2	2	2	3.6	/	70	119
578	1	66	2	176	73	Urology	2	1	2	2	2	1	2	2	2	2	2	2	2	2	3.6	/	155	203
579	2	74	3	156	65	Urology	2	1	2	2	2	1	2	2	2	2	2	2	2	2	3.6	3.8	128	212
580	1	64	3	168	48	Gastrointestinal surgery	1	1	2	2	2	2	2	2	2	2	2	2	2	1	3.6	/	100	155
581	2	67	2	158	60	Gastrointestinal surgery	2	1	2	2	2	2	2	2	2	2	2	2	1	2	3.6	/	100	130
582	2	64	3	160	65	Orthopedics	2	1	2	2	2	2	2	2	2	2	2	2	2	2	3.6	/	175	303
583	2	61	3	160	65	Orthopedics	2	2	2	2	2	2	1	2	2	2	1	2	2	2	3.6	/	325	350
584	2	77	2	165	70	Orthopedics	2	2	2	2	2	2	2	2	2	2	2	2	2	2	3.6	/	130	180
585	2	72	2	150	52	Orthopedics	2	1	2	2	2	1	2	2	2	2	2	2	2	2	3.6	3.7	220	260
586	2	63	2	151	50	Gynecology	2	1	2	2	2	2	2	2	2	2	2	1	2	2	3.6	3.6	180	185
587	1	76	3	162	70	Urology	2	1	1	2	2	2	2	2	2	2	2	2	2	2	3.6	3.96	103	135
588	1	63	3	176	70	Orthopedics	2	1	2	2	2	2	2	2	2	2	2	2	2	2	3.6	/	109	141
589	2	67	2	163	76	Orthopedics	2	2	2	2	2	2	2	2	2	2	2	2	2	2	3.6	/	120	155
590	1	72	2	169	55	Orthopedics	2	1	2	2	2	2	2	2	2	2	2	2	2	2	3.6	3.6	120	186
591	1	66	2	167	63	Orthopedics	2	2	2	2	2	2	2	2	2	2	2	2	2	2	3.6	4.6	280	330
592	1	62	2	165	59	Liver surgery	2	2	2	2	2	2	2	2	2	2	2	2	2	2	3.6	/	249	299
593	2	61	2	158	58	Gynecology	2	1	2	2	2	2	2	2	2	2	2	2	1	2	3.6	4.5	180	225
594	2	64	2	153	43	Orthopedics	2	2	2	2	2	2	2	2	2	2	2	2	2	2	3.6	/	159	189
595	1	72	1	168	72	Urology	2	2	2	2	2	2	2	2	2	2	2	2	2	2	3.6	/	55	82
596	2	65	2	164	64	Thyroid and breast surgery	2	1	2	2	2	2	2	2	2	2	2	2	2	2	3.6	/	175	220
597	1	64	2	178	80	Thoracic surgery	2	2	2	2	2	2	2	2	2	2	2	2	2	2	3.6	/	83	147
598	1	60	2	172	55	Thoracic surgery	2	2	2	2	2	2	2	2	2	2	2	2	2	2	3.6	4.5	95	140
599	1	62	2	162	68	Thoracic surgery	2	2	2	2	2	2	2	2	2	2	2	2	2	2	3.6	3.6	169	220
600	1	75	3	167	73	Thoracic surgery	2	1	2	2	2	2	2	2	2	2	2	2	2	2	3.6	/	133	177
601	1	73	3	160	62	Thoracic surgery	2	1	2	2	2	2	2	2	2	2	2	2	2	2	3.6	/	106	166
602	1	63	2	175	69	Thoracic surgery	2	2	2	2	2	2	2	2	2	2	2	2	2	2	3.6	/	205	277
603	1	71	2	155	72	Thoracic surgery	2	1	2	2	2	2	2	2	2	2	2	2	2	2	3.6	3.8	173	230
604	1	60	2	154	50	Thoracic surgery	2	2	2	2	2	2	2	2	2	2	2	2	2	2	3.6	/	170	190
605	1	63	2	167	65	Thoracic surgery	2	2	1	2	2	2	2	2	2	2	2	2	2	2	3.6	4.3	101	165
606	2	62	2	160	59	Thoracic surgery	2	2	2	2	2	2	2	2	2	2	2	2	2	2	3.6	/	139	185
607	2	67	2	158	60	Thoracic surgery	2	2	2	2	2	2	2	2	2	2	2	2	2	2	3.6	/	160	200
608	2	74	2	148	50	Thoracic surgery	2	2	2	2	2	2	2	2	2	2	2	2	2	2	3.6	/	139	195
609	1	61	3	157	59	Thoracic surgery	1	2	2	2	2	2	2	2	2	2	2	2	2	2	3.6	/	213	250
610	2	63	2	155	57	Thoracic surgery	2	2	2	2	2	2	2	2	2	2	2	2	1	2	3.6	3.9	173	273
611	1	63	3	163	64	Thoracic surgery	2	1	2	2	2	2	2	2	2	2	2	2	2	2	3.6	/	275	378
612	2	79	2	148	45	Orthopedics	2	2	2	2	2	2	2	2	2	2	2	2	2	2	3.6	/	125	160
613	2	69	2	155	45	Thoracic surgery	2	2	2	2	2	2	2	2	2	2	2	2	2	2	3.61	/	278	332
614	2	67	2	158	58	Urology	2	1	2	2	2	2	2	2	2	2	2	2	2	2	3.61	/	119	160
615	1	65	2	170	60	Gastrointestinal surgery	2	2	2	2	2	2	2	2	2	2	2	2	1	1	3.61	/	194	238
616	1	72	2	160	56	Urology	2	2	2	2	2	2	2	2	2	2	2	2	2	1	3.61	/	298	341
617	1	65	2	169	75	Urology	2	2	2	2	2	1	2	2	2	2	2	2	2	2	3.61	/	61	120
618	2	70	2	158	60	Otorhinolaryngology	2	1	2	2	2	1	2	2	2	2	2	2	2	2	3.61	/	60	103
619	1	66	2	160	42	Gastrointestinal surgery	2	2	2	2	2	2	2	2	2	2	2	2	2	2	3.62	/	85	115
620	1	67	3	173	55	Gastrointestinal surgery	2	2	2	2	2	2	2	2	2	2	2	2	2	2	3.62	3.71	262	305
621	1	63	2	173	81	Gastrointestinal surgery	2	1	2	2	2	2	2	2	2	2	2	2	2	2	3.62	3.67	136	198
622	2	62	1	157	48	Biliopancreatic surgery	2	2	2	2	2	2	2	2	2	2	2	2	2	2	3.63	/	60	99
623	2	61	3	156	51	Gastrointestinal surgery	2	1	2	2	2	2	2	2	2	2	2	2	1	2	3.63	/	149	185
624	1	63	2	175	85	Urology	2	1	2	2	2	2	2	2	2	2	2	2	2	2	3.63	/	147	213
625	1	69	2	169	60	Urology	2	2	2	2	2	2	2	2	2	2	2	2	2	2	3.64	3.9	110	144
626	2	66	2	162	61	Gynecology	2	2	2	2	2	2	2	2	2	2	2	2	1	1	3.64	/	230	290
627	1	74	2	171	79	Oral and maxillofacial surgery	2	2	2	2	2	1	2	2	2	2	2	2	2	2	3.64	4.46	230	246
628	2	61	2	155	57	Gynecology	2	1	2	2	2	2	2	2	2	2	2	2	1	1	3.65	/	143	158
629	1	71	2	170	60	Gastrointestinal surgery	2	1	2	2	2	2	2	2	2	2	2	2	2	1	3.65	3.51	115	152
630	2	81	3	150	39	Orthopedics	2	1	2	2	2	2	2	2	2	2	2	2	2	2	3.65	/	110	141
631	2	67	2	165	70	Gynecology	2	1	2	2	2	2	1	2	1	2	2	1	2	2	3.66	3.58	82	105
632	2	76	2	150	55	Gynecology	2	1	2	2	2	2	2	2	2	2	2	1	1	1	3.66	/	205	251
633	2	69	1	145	48	Gynecology	2	2	2	2	2	1	2	2	2	2	2	2	2	2	3.66	/	121	175
634	1	63	2	171	90	Oral and maxillofacial surgery	2	1	2	2	2	2	2	2	2	2	2	1	2	2	3.66	4.2	291	330
635	1	61	1	170	68	Biliopancreatic surgery	2	1	2	2	2	2	2	2	2	2	2	2	2	1	3.67	2.89	92	125
636	1	64	2	165	66	Gastrointestinal surgery	2	2	2	2	2	2	2	2	2	2	2	2	1	2	3.67	/	229	253
637	1	81	3	172	52	Biliopancreatic surgery	2	2	1	2	2	2	2	2	2	2	2	2	2	2	3.67	4.02	115	180
638	2	73	2	146	53	Gynecology	2	2	2	2	2	2	2	2	2	2	2	2	2	2	3.67	3.86	137	184
639	2	79	2	158	50	Ophthalmology	2	2	2	2	2	2	1	2	2	2	1	2	2	2	3.68	/	111	137
640	1	80	2	166	700	Oral and maxillofacial surgery	2	1	2	2	2	2	2	2	2	2	2	2	2	2	3.68	/	111	152
641	2	71	2	160	58	Oral and maxillofacial surgery	2	2	2	2	2	2	2	2	2	2	2	2	2	2	3.68	/	45	90
642	2	75	3	165	51	Oral and maxillofacial surgery	2	1	2	2	2	2	2	2	2	2	2	2	2	2	3.69	/	60	90
643	1	63	1	165	53	Ophthalmology	2	1	2	2	2	2	2	2	2	2	2	2	2	2	3.7	/	97	120
644	1	61	2	162	59	Otorhinolaryngology	2	1	2	2	2	2	2	2	2	2	2	2	2	2	3.7	/	84	120
645	2	63	1	158	40	Ophthalmology	2	2	2	2	2	2	2	2	2	2	2	2	2	2	3.7	/	70	93
646	2	79	2	160	46	Gynecology	2	1	2	2	2	2	2	2	2	2	2	2	2	1	3.7	3.84	118	141
647	1	62	2	168	59	Thoracic surgery	2	1	2	2	2	2	2	2	2	2	2	2	2	2	3.7	4.4	160	217
648	1	65	2	170	80	Thoracic surgery	2	1	2	2	2	2	2	2	2	2	2	2	2	2	3.7	/	126	174
649	1	60	2	166	55	Gastrointestinal surgery	2	2	2	2	2	2	2	2	2	2	2	2	2	2	3.7	/	200	225
650	1	74	2	170	68	Urology	2	2	2	2	2	2	2	2	2	2	2	2	2	2	3.7	/	83	145
651	1	69	1	170	70	Urology	2	2	1	2	2	2	2	2	2	2	2	2	2	2	3.7	3.4	121	143
652	2	85	3	159	68	Biliopancreatic surgery	2	1	2	2	2	2	2	2	2	2	2	2	2	2	3.7	/	117	149
653	1	65	2	170	70	Biliopancreatic surgery	2	2	2	2	2	2	2	2	2	2	2	2	2	2	3.7	/	159	185
654	1	65	2	170	78	Liver surgery	2	2	2	2	2	2	2	2	2	2	2	2	1	2	3.7	/	139	151
655	2	63	2	145	70	Liver surgery	2	1	2	2	2	1	2	2	2	2	2	1	2	1	3.7	3.8	106	141
656	1	78	3	170	80	Gastrointestinal surgery	2	1	2	2	2	2	2	2	2	2	2	1	2	1	3.7	3.5	210	295
657	1	63	2	166	56	Gastrointestinal surgery	2	2	2	2	2	2	2	2	2	2	2	2	1	2	3.7	/	58	80
658	2	67	3	160	40	Biliopancreatic surgery	2	2	2	2	2	2	2	2	2	2	2	2	1	2	3.7	4.3	185	239
659	1	75	2	170	90	Urology	2	2	2	2	2	2	2	2	2	2	2	2	2	2	3.7	3.9	108	131
660	1	71	2	170	70	Urology	1	1	2	2	2	2	2	2	2	2	2	2	1	2	3.7	/	275	301
661	1	69	2	174	85	Urology	2	1	2	2	2	2	2	2	2	2	2	1	2	2	3.7	4.1	160	197
662	2	61	1	157	47	Urology	2	2	2	2	2	2	2	2	2	2	2	2	2	2	3.7	4.1	225	285
663	1	64	2	170	57	Urology	2	2	2	2	2	1	2	2	2	2	2	2	2	2	3.7	4.6	121	154
664	1	72	2	167	56	Urology	2	2	2	2	2	2	2	2	2	2	2	2	2	2	3.7	4.2	185	218
665	1	66	2	165	70	Urology	2	2	2	2	2	2	2	2	2	2	2	2	2	2	3.7	/	164	211
666	1	69	2	173	97	Urology	2	1	2	2	2	1	2	2	2	2	2	1	2	2	3.7	/	155	200
667	1	62	2	177	83	Urology	2	1	2	2	2	1	1	2	1	2	2	1	2	2	3.7	4.7	200	275
668	1	73	3	165	53	Biliopancreatic surgery	2	2	2	2	2	2	2	2	2	2	2	2	2	1	3.7	/	124	173
669	1	62	2	158	61	Gastrointestinal surgery	2	2	2	2	2	2	2	2	2	2	2	2	1	1	3.7	/	207	254
670	1	63	2	161	67	Gastrointestinal surgery	2	2	2	2	2	2	2	2	2	2	2	2	1	2	3.7	/	150	192
671	1	67	1	168	78	Gastrointestinal surgery	2	1	2	2	2	2	2	2	2	2	2	2	2	2	3.7	4	173	233
672	2	81	2	150	40	Gastrointestinal surgery	2	2	2	2	2	2	2	2	2	2	2	2	1	2	3.7	/	211	247
673	1	69	1	167	66	Liver surgery	2	2	2	2	2	2	2	2	2	2	2	2	1	2	3.7	5.6	245	292
674	1	65	2	165	57	Liver surgery	2	1	2	2	2	2	2	2	2	2	2	2	2	2	3.7	4	225	289
675	1	70	3	178	66	Liver surgery	2	1	2	2	2	2	2	2	2	2	2	2	2	2	3.7	/	185	215
676	1	63	2	171	65	Liver surgery	2	2	2	2	2	2	2	2	2	2	2	2	2	2	3.7	/	174	199
677	1	77	3	168	72	Orthopedics	2	1	2	2	2	1	2	2	2	2	2	2	2	2	3.7	4	136	168
678	1	65	2	175	100	Orthopedics	2	2	2	2	2	2	2	2	2	2	2	2	2	2	3.7	/	201	298
679	2	73	2	170	65	Orthopedics	2	1	2	2	2	2	2	2	2	2	2	2	2	2	3.7	/	131	170
680	2	64	2	160	52	Orthopedics	2	1	2	2	2	2	2	2	2	2	2	2	2	2	3.7	/	108	193
681	1	90	3	168	72	Urology	2	2	2	2	2	2	2	2	2	2	2	2	2	2	3.7	3.6	110	158
682	2	75	3	158	65	Orthopedics	2	2	2	2	2	2	2	2	2	2	2	2	2	2	3.7	3.5	149	194
683	1	65	1	173	78	Thoracic surgery	2	1	2	2	2	2	2	2	2	2	2	1	2	2	3.7	3.8	97	138
684	1	62	2	167	70	Urology	2	2	2	2	2	2	2	2	2	2	2	2	1	2	3.7	4.1	173	205
685	1	62	2	167	58	Thoracic surgery	2	1	2	2	2	2	2	2	2	2	2	2	2	2	3.7	4.2	111	145
686	1	65	2	168	63	Orthopedics	2	2	2	2	2	2	2	2	2	2	2	2	2	2	3.7	/	97	130
687	2	70	3	158	53	Urology	2	1	2	2	2	1	2	2	2	2	2	2	2	1	3.7	4.1	130	165
688	1	76	3	170	60	Orthopedics	2	2	1	2	2	2	1	1	2	1	2	2	2	2	3.7	/	130	159
689	2	68	2	150	58	Thoracic surgery	2	2	2	2	2	2	2	2	2	2	2	2	2	2	3.7	/	77	134
690	2	60	2	163	70	Thoracic surgery	2	1	2	2	2	2	2	2	2	2	2	1	2	2	3.7	/	84	124
691	1	81	3	173	61	Thoracic surgery	2	1	2	2	2	2	2	2	2	2	2	1	2	2	3.7	4.2	136	187
692	2	60	2	176	60	Thoracic surgery	2	2	1	2	2	2	2	2	2	2	2	2	2	2	3.7	/	60	105
693	2	65	2	157	53	Thoracic surgery	2	1	2	2	2	2	2	2	2	2	2	2	2	2	3.7	/	266	331
694	1	62	3	170	71	Thoracic surgery	2	2	2	2	2	1	2	2	2	2	2	2	2	2	3.7	4.1	225	285
695	1	62	2	167	72	Thoracic surgery	2	2	2	2	2	2	2	2	2	2	2	2	2	2	3.7	4.2	141	177
696	2	71	3	162	52	Thoracic surgery	2	2	2	2	2	2	2	2	2	2	2	2	2	2	3.7	/	141	170
697	2	63	3	165	60	Thoracic surgery	2	2	2	2	2	2	2	2	2	2	2	2	2	2	3.7	/	236	259
698	1	65	2	160	60	Thoracic surgery	2	2	2	2	2	2	2	2	2	2	2	2	2	2	3.7	4	169	218
699	2	67	2	158	67	Thoracic surgery	2	2	2	2	2	2	2	2	2	2	2	2	2	2	3.7	3.5	142	192
700	1	62	2	168	54	Thoracic surgery	2	2	2	2	1	2	2	2	2	2	2	2	2	2	3.7	3.9	130	190
701	1	60	2	170	75	Thoracic surgery	2	2	2	2	2	2	2	2	2	2	2	2	2	2	3.7	4.5	202	250
702	1	67	2	166	62	Thoracic surgery	2	2	2	2	2	1	2	2	2	2	2	2	2	2	3.7	3.9	155	205
703	1	67	2	164	65	Thoracic surgery	2	2	2	2	2	2	2	2	2	2	2	2	2	2	3.7	3.9	132	197
704	1	67	2	168	63	Thoracic surgery	2	2	2	2	2	2	2	2	2	2	2	2	2	2	3.7	4.5	175	235
705	1	67	2	171	71	Thoracic surgery	2	2	2	2	2	2	2	2	2	2	2	2	2	2	3.7	/	70	105
706	2	65	2	153	50	Orthopedics	2	2	2	2	2	2	2	2	2	2	2	2	2	2	3.7	3.9	220	310
707	1	69	3	165	49	Gastrointestinal surgery	2	2	2	2	2	2	2	2	2	2	2	2	2	2	3.7	/	70	128
708	1	64	2	175	62.5	Orthopedics	2	2	2	2	2	2	2	2	2	2	2	2	2	2	3.7	3.6	305	350
709	1	63	2	167	53	Orthopedics	2	2	2	2	2	2	1	2	2	2	1	2	2	2	3.7	4.1	340	378
710	1	77	2	175	50	Orthopedics	2	2	2	2	2	2	2	2	2	2	2	2	2	2	3.7	4.4	245	310
711	2	66	2	157	57	Liver surgery	2	2	2	2	2	2	2	2	2	2	2	2	2	2	3.7	/	205	235
712	1	67	2	180	66.5	Gastrointestinal surgery	2	1	2	2	2	2	2	2	2	2	2	2	2	1	3.71	/	112	155
713	2	61	1	160	46	Gynecology	2	1	2	2	2	2	2	2	2	2	2	2	2	2	3.71	3.71	174	174
714	2	68	2	150	53	Urology	2	2	2	2	2	2	2	2	2	2	2	2	2	2	3.72	3.84	360	435
715	2	64	2	160	59	Gastrointestinal surgery	2	2	2	2	2	2	2	2	2	2	2	2	2	1	3.72	/	115	149
716	2	61	2	165	58	Gynecology	2	2	2	2	2	2	2	2	2	2	2	2	2	1	3.73	/	100	120
717	1	60	1	175	67	Urology	2	2	2	2	2	2	2	2	2	2	2	2	2	2	3.73	/	110	141
718	2	63	2	156	65	Gastrointestinal surgery	2	1	2	2	2	1	2	2	2	2	2	1	2	1	3.73	/	97	121
719	1	72	2	172	56	Gastrointestinal surgery	2	2	2	2	2	2	2	2	2	2	2	2	2	2	3.73	/	85	119
720	1	67	2	170	70	Biliopancreatic surgery	2	2	2	2	2	2	2	2	2	2	2	2	2	2	3.74	3.77	72	92
721	1	66	3	168	69	Oral and maxillofacial surgery	2	2	1	2	2	2	2	2	2	2	2	2	2	2	3.74	/	64	98
722	1	66	1	152	56	Orthopedics	2	2	2	2	2	2	1	2	1	2	2	2	2	2	3.74	/	130	192
723	2	61	2	160	63	Oral and maxillofacial surgery	2	2	2	2	2	2	2	2	2	2	2	2	2	2	3.74	/	170	231
724	1	87	3	160	45	Urology	2	2	2	2	2	2	2	2	2	2	2	2	2	2	3.75	4.61	240	300
725	1	60	3	170	58	Gastrointestinal surgery	2	2	2	2	2	2	2	2	2	2	2	2	1	1	3.75	/	78	113
726	1	84	3	168	67	Oral and maxillofacial surgery	2	1	1	2	2	2	2	2	2	2	2	2	2	2	3.75	/	230	267
727	2	71	3	145	50	Gynecology	2	2	2	2	2	2	2	2	2	2	2	2	1	1	3.76	3.82	260	296
728	2	65	2	155	46	Thyroid and breast surgery	2	2	2	2	2	2	2	2	2	2	2	2	2	2	3.77	/	135	160
729	2	81	2	151	45	Gastrointestinal surgery	2	2	2	2	2	2	2	2	2	2	2	2	2	2	3.77	/	53	95
730	2	65	2	155	50	Biliopancreatic surgery	2	1	1	2	2	2	2	2	2	2	2	2	2	1	3.77	/	68	107
731	1	74	2	168	72	Gastrointestinal surgery	2	2	2	2	2	2	2	2	2	2	2	2	1	2	3.77	3.58	183	217
732	1	72	3	170	65	Urology	2	2	2	2	2	2	1	2	2	1	2	2	1	2	3.77	/	225	286
733	1	79	3	168	60	Oral and maxillofacial surgery	2	2	2	2	2	2	2	2	2	2	2	2	2	2	3.78	/	190	280
734	1	77	3	160	58	Gastrointestinal surgery	2	1	2	2	2	2	1	1	2	2	2	2	2	2	3.79	/	113	151
735	1	61	2	172	71	Throat head and neck surgery	2	1	1	2	2	2	2	2	2	2	2	2	2	2	3.79	/	94	150
736	2	78	2	153	41	Oral and maxillofacial surgery	2	2	2	2	2	2	2	2	2	2	2	2	2	2	3.79	/	162	180
737	1	66	2	160	70	Urology	2	1	2	2	2	2	2	2	2	2	2	1	1	1	3.8	4.2	320	393
738	1	65	1	165	65	Biliopancreatic surgery	2	2	2	2	2	2	2	2	2	2	2	2	2	2	3.8	4	157	220
739	2	77	2	160	60	Thoracic surgery	2	1	2	2	2	2	2	2	2	2	2	2	2	2	3.8	3.6	80	130
740	2	63	2	157	55	Thoracic surgery	2	2	2	2	2	2	2	2	2	2	2	2	2	2	3.8	3.8	306	230
741	1	76	2	168	53	Thoracic surgery	2	2	2	2	2	2	2	2	2	2	2	2	2	2	3.8	4.1	129	175
742	2	79	3	160	60	Biliopancreatic surgery	2	1	2	2	1	2	2	2	2	2	2	2	2	1	3.8	/	85	135
743	1	70	2	174	62	Gastrointestinal surgery	2	2	2	2	2	2	2	2	2	2	2	2	2	2	3.8	3.8	231	285
744	1	64	2	170	65	Gastrointestinal surgery	2	2	2	2	2	2	2	2	2	2	2	2	2	2	3.8	/	310	329
745	1	60	2	176	67	Gastrointestinal surgery	2	2	2	2	1	2	2	2	2	2	2	2	2	2	3.8	3.8	319	352
746	1	66	3	162	75	Biliopancreatic surgery	2	1	2	2	2	2	2	2	2	2	2	1	2	1	3.8	4.25	84	127
747	1	66	2	178	80	Biliopancreatic surgery	2	1	2	2	2	2	2	2	2	2	2	1	2	2	3.8	4.44	135	163
748	1	60	2	170	65	Liver surgery	2	2	2	2	2	2	2	2	2	2	2	2	2	2	3.8	4.5	250	285
749	2	61	2	163	75	Gastrointestinal surgery	2	2	2	2	2	2	2	2	2	2	2	2	1	2	3.8	/	245	275
750	2	65	2	160	55	Gynecology	2	2	2	2	2	2	2	2	2	2	2	2	2	2	3.8	3.9	160	175
751	2	72	2	156	58	Gynecology	2	1	2	2	2	1	2	2	2	2	2	2	1	2	3.8	4.1	272	340
752	1	79	2	160	59	Urology	2	2	1	2	2	2	2	2	2	2	2	2	2	2	3.8	/	140	185
753	1	64	2	160	70	Urology	2	2	2	2	2	2	2	2	2	2	2	2	2	2	3.8	5	132	167
754	1	67	2	165	67	Urology	2	1	2	2	2	2	2	2	2	2	2	2	2	1	3.8	/	98	130
755	1	65	2	160	69	Urology	2	1	2	2	2	1	2	2	2	2	2	2	2	1	3.8	/	134	175
756	1	66	1	180	60	Urology	2	2	2	2	2	2	2	2	2	2	2	2	2	2	3.8	4.2	190	247
757	1	70	2	165	60	Urology	2	1	2	2	2	2	2	2	2	2	2	2	2	2	3.8	4.1	235	275
758	2	64	2	158	61	Urology	2	2	2	2	2	2	2	2	2	2	2	2	2	2	3.8	/	113	180
759	1	72	2	163	61	Urology	2	2	1	2	2	2	2	2	2	2	2	2	2	2	3.8	/	60	105
760	1	61	2	176	64	Biliopancreatic surgery	2	2	2	2	2	2	2	2	2	2	2	2	2	1	3.8	4.9	307	367
761	1	68	2	165	58	Biliopancreatic surgery	2	2	2	2	2	2	2	2	2	2	2	2	2	1	3.8	4.6	320	353
762	1	67	2	162	66	Gastrointestinal surgery	2	2	2	2	2	2	2	2	2	2	2	2	1	2	3.8	4.1	138	204
763	1	61	3	180	87	Gastrointestinal surgery	2	1	2	2	2	2	2	2	2	2	2	1	1	1	3.8	/	178	229
764	1	66	2	178	71.5	Urology	2	2	2	2	2	2	2	2	2	2	2	2	2	2	3.8	/	70	94
765	2	60	2	165	59	Liver surgery	2	1	2	2	2	2	2	2	2	2	2	1	2	1	3.8	/	93	128
766	2	76	3	163	65	Oral and maxillofacial surgery	1	1	2	2	2	2	2	2	2	2	2	2	2	2	3.8	3.9	275	282
767	2	65	2	168	60	Orthopedics	2	2	2	2	2	2	2	2	2	2	2	2	2	2	3.8	/	335	379
768	1	69	2	165	74	Orthopedics	2	1	2	2	2	2	2	2	2	2	2	2	2	2	3.8	/	180	240
769	1	66	2	170	68	Orthopedics	2	2	2	2	2	2	2	2	2	2	2	2	2	2	3.8	/	234	277
770	2	61	2	156	58	Gynecology	2	1	2	2	2	1	2	2	2	2	2	2	2	1	3.8	/	130	165
771	1	63	2	173	72	Orthopedics	2	2	2	2	2	2	2	2	2	2	2	2	2	2	3.8	/	160	206
772	1	66	3	166	60	Thoracic surgery	2	2	2	2	2	2	2	2	2	2	2	2	2	2	3.8	5.1	183	230
773	1	63		155	48	Urology	2	2	2	2	2	2	2	2	2	2	2	2	1	1	3.8	/	260	314
774	1	61	2	175	75	Otorhinolaryngology	2	2	2	2	2	2	2	2	2	2	2	2	2	2	3.8	3.1	317	331
775	2	90	3	148	40	Orthopedics	2	1	1	2	2	1	2	2	2	2	2	1	2	2	3.8	3.8	85	168
776	1	90	3	172	74	Orthopedics	2	1	2	2	2	2	2	2	2	2	2	2	2	2	3.8	/	113	176
777	1	64	1	172	86	Urology	2	1	2	2	2	1	2	2	2	2	2	1	2	2	3.8	/	194	247
778	1	61	2	172	60	Thoracic surgery	2	2	2	2	2	2	2	2	2	2	2	2	2	2	3.8	/	237	307
779	2	60	2	158	66	Thoracic surgery	2	2	2	2	2	2	2	2	2	2	2	2	2	2	3.8	/	132	192
780	2	66	2	155	55	Thoracic surgery	2	2	2	2	2	2	2	2	2	2	2	2	2	2	3.8	3.7	175	272
781	1	60	1	158	59	Thoracic surgery	2	1	2	2	2	2	2	2	2	2	2	1	2	2	3.8	/	230	273
782	2	62	2	150	45	Thoracic surgery	2	2	2	2	2	2	2	2	2	2	2	2	2	2	3.8	4.4	206	274
783	1	63	1	180	75	Thoracic surgery	2	2	2	2	2	2	2	2	2	2	2	2	2	2	3.8	/	191	234
784	1	64	2	170	75	Thoracic surgery	2	2	2	2	2	2	2	2	2	2	2	2	2	2	3.8	/	92	135
785	1	67	2	165	55	Thoracic surgery	2	2	2	2	2	2	2	2	2	2	2	2	2	2	3.8	3.9	101	162
786	1	61	2	173	73	Thoracic surgery	2	2	2	2	2	2	2	2	2	2	2	2	2	2	3.8	4.3	112	153
787	2	63	2	155	56	Thoracic surgery	2	2	2	2	2	2	2	2	2	2	2	2	2	2	3.8	3.8	119	160
788	1	75	2	163	67	Thoracic surgery	2	2	2	2	2	2	2	2	2	2	2	2	2	2	3.8	/	101	116
789	1	65	2	164	55	Thoracic surgery	2	2	2	2	2	2	2	2	2	2	2	2	2	2	3.8	/	105	161
790	1	66	1	163	65	Orthopedics	2	2	2	2	2	2	2	2	2	2	2	2	2	2	3.8	/	183	269
791	2	61	2	163	55	Gynecology	2	2	2	2	2	1	2	2	2	2	2	2	1	1	3.8	/	95	139
792	1	85	2	156	46	Gastrointestinal surgery	2	1	2	2	2	2	2	2	2	2	2	2	2	1	3.8	3.61	140	180
793	1	73	2	168	80	Biliopancreatic surgery	1	1	2	2	2	2	2	2	2	2	2	2	2	1	3.81	/	83	100
794	2	67	3	153	45	Gynecology	2	1	1	2	2	2	2	2	2	2	2	2	1	1	3.81	3.8	340	375
795	1	64	2	162	55	Orthopedics	2	2	2	2	2	2	1	1	2	2	2	2	2	2	3.82	5.7	220	263
796	1	91	3	167	40	Urology	2	2	2	2	2	2	2	2	2	2	2	2	2	2	3.82	4.39	63	242
797	1	66	2	174	60	Gastrointestinal surgery	2	2	2	2	2	2	2	2	2	2	2	2	1	1	3.82	/	242	280
798	1	63	2	176	80	Thoracic surgery	2	2	2	2	2	2	2	2	2	2	2	2	2	2	3.82	/	68	135
799	1	72	2	178	80	Biliopancreatic surgery	2	2	2	2	2	1	2	2	2	2	2	2	2	2	3.83	/	112	135
800	1	73	2	163	70	Urology	2	2	2	2	2	2	2	2	2	2	2	2	2	2	3.85	/	108	120
801	1	66	2	170	65	Biliopancreatic surgery	2	2	2	2	2	2	2	2	2	2	2	2	2	2	3.86	4.54	121	177
802	1	83	3	158	65	Biliopancreatic surgery	2	1	2	2	2	1	2	2	2	2	2	2	2	2	3.87	/	73	109
803	1	64	3	184	74	Biliopancreatic surgery	2	2	2	2	2	2	2	2	2	2	2	2	2	1	3.87	4.38	315	358
804	1	75	2	160	62	Oral and maxillofacial surgery	2	2	2	2	2	2	2	2	2	2	2	2	2	2	3.87	/	157	185
805	2	83	3	158	62	Gastrointestinal surgery	2	2	2	2	1	2	2	2	2	2	2	2	2	1	3.89	4.24	105	121
806	2	62	3	158	52	Gynecology	2	2	2	2	2	2	2	2	2	2	2	2	2	1	3.89	/	112	145
807	2	64	2	155	42.5	Gynecology	2	2	2	2	2	2	2	2	2	2	2	2	1	1	3.89	/	303	339
808	1	73	2	151	54	Orthopedics	2	2	2	2	2	2	2	2	2	2	2	2	2	2	3.9	/	156	201
809	1	76	2	162	57	Urology	2	1	2	2	2	1	2	2	2	2	2	1	2	1	3.9	4.2	94	170
810	2	72	2	150	55	Urology	2	2	2	2	2	2	2	2	2	2	2	2	2	2	3.9	4.34	133	167
811	2	74	2	157	53	Biliopancreatic surgery	2	2	2	2	2	2	2	2	2	2	2	2	2	1	3.9	/	109	160
812	1	74	2	176	74	Biliopancreatic surgery	1	2	2	2	2	2	2	2	2	2	2	2	2	1	3.9	/	80	145
813	2	82	1	160	52	Biliopancreatic surgery	2	2	2	2	2	2	2	2	2	2	2	2	2	2	3.9	/	88	123
814	1	61	1	165	56	Biliopancreatic surgery	2	2	2	2	2	2	2	2	2	2	2	2	2	1	3.9	/	150	179
815	1	73	2	170	55	Biliopancreatic surgery	2	1	2	2	2	2	2	2	2	2	2	2	2	1	3.9	/	122	175
816	2	60	2	155	56	Gynecology	2	2	2	2	2	1	2	2	2	2	2	2	2	2	3.9	3.9	280	280
817	1	66	2	170	67	Liver surgery	2	2	2	2	2	2	2	2	2	2	2	2	2	2	3.9	4.1	115	195
818	1	65	2	175	77	Urology	2	1	2	2	2	2	2	2	2	2	2	1	2	2	3.9	/	260	334
819	1	79	2	165	55	Urology	2	2	2	2	2	2	2	2	2	2	2	2	2	2	3.9	4.8	190	230
820	1	65	2	168	70	Urology	2	2	2	2	2	2	2	2	2	2	2	2	2	1	3.9	/	177	215
821	2	65	2	155	60	Urology	2	1	2	2	2	1	2	2	2	2	2	2	2	2	3.9	4	156	215
822	1	62	2	172	90	Gastrointestinal surgery	2	1	2	2	2	1	2	2	2	2	2	2	1	1	3.9	4.6	134	177
823	1	66	2	167	70	Gastrointestinal surgery	2	2	2	2	2	2	2	2	2	2	2	2	1	2	3.9	/	227	259
824	1	66	2	170	54	Gastrointestinal surgery	2	2	2	2	2	2	2	2	2	2	2	2	1	2	3.9	3.9	211	237
825	1	62	2	170	88	Liver surgery	2	1	2	2	2	2	2	2	2	2	2	1	2	2	3.9	/	251	359
826	1	62	3	170	78	Orthopedics	2	1	2	2	2	1	2	2	2	2	2	2	2	2	3.9	4.2	281	317
827	2	80	2	165	50	Oral and maxillofacial surgery	2	2	2	2	2	2	2	2	2	2	2	2	2	2	3.9	3.71	205	326
828	1	68	1	150	55	Orthopedics	2	2	2	2	2	2	2	2	2	2	2	2	2	2	3.9	3.7	305	350
829	2	76	2	155	46	Orthopedics	2	2	1	2	2	2	2	2	2	2	2	2	2	2	3.9	4.2	170	234
830	1	73	1	165	75	Thoracic surgery	2	1	2	2	2	2	2	2	2	2	2	1	2	2	3.9	/	115	196
831	1	69	2	178	90	Oral and maxillofacial surgery	2	1	2	2	2	2	2	2	2	2	2	2	2	2	3.9	4	277	277
832	1	79	2	162	60	Gastrointestinal surgery	2	2	2	2	2	1	2	2	2	2	2	2	2	2	3.9	/	129	164
833	1	82	3	170	52	Gastrointestinal surgery	2	1	1	2	2	1	2	2	2	2	2	2	2	1	3.9	4.3	120	181
834	1	68	2	168	67	Orthopedics	2	1	2	2	2	1	2	2	2	2	2	1	2	2	3.9	/	139	178
835	2	60	2	156	54	Orthopedics	2	2	2	2	2	2	2	2	2	2	2	2	2	2	3.9	/	91	125
836	1	66	3	175	70	Oral and maxillofacial surgery	2	1	2	2	2	2	2	2	2	2	2	1	2	2	3.9	3.9	310	315
837	1	65	2	165	62	Orthopedics	2	2	2	2	2	2	2	2	2	2	2	2	2	2	3.9	/	160	264
838	2	66	2	153	53	Thoracic surgery	2	2	2	2	2	2	2	2	2	2	2	2	2	2	3.9	/	140	190
839	1	61	2	160	57	Thoracic surgery	2	2	2	2	2	2	2	2	2	2	2	2	2	2	3.9	5.1	220	255
840	2	71	3	162	57	Thoracic surgery	2	2	1	2	2	2	2	2	2	2	2	2	2	2	3.9	/	70	140
841	1	65	2	166	54	Thoracic surgery	2	2	2	2	2	2	2	2	2	2	2	2	2	2	3.9	4	106	172
842	1	79	1	168	67.7	Oral and maxillofacial surgery	2	2	2	2	2	2	2	2	2	2	2	2	2	2	3.9	4.5	327	340
843	2	61	2	155	63	Orthopedics	2	1	2	2	2	2	2	2	2	2	2	1	2	2	3.9	/	210	250
844	1	62	2	165	60	Liver surgery	2	2	2	2	2	2	2	2	2	2	2	2	1	2	3.9	4.5	185	230
845	1	69	2	161	73	Thoracic surgery	2	1	2	2	2	2	2	2	2	2	2	2	2	2	3.91	/	45	98
846	1	60	2	174	75	Gastrointestinal surgery	2	2	2	2	2	2	2	2	2	2	2	2	2	1	3.91	4.3	118	160
847	1	89	2	168	50	Orthopedics	2	1	2	2	2	2	2	2	2	2	2	2	2	2	3.91	/	178	223
848	2	65	2	151	55	Urology	2	2	2	2	2	2	2	2	2	2	2	2	2	2	3.92	/	162	188
849	1	68	2	168	69	Gastrointestinal surgery	2	1	2	2	1	2	2	2	2	2	2	2	1	2	3.93	/	164	189
850	1	63	2	161	60	Gastrointestinal surgery	2	1	1	2	2	1	2	2	2	2	2	1	2	2	3.96	/	132	233
851	1	62	1	165	55	Oral and maxillofacial surgery	2	2	2	2	2	2	2	2	2	2	2	2	2	2	3.96	/	130	146
852	1	71	2	168	56	Biliopancreatic surgery	2	2	1	2	2	2	2	2	2	2	2	2	2	2	3.97	/	116	167
853	1	60	1	175	70	Urology	2	1	2	2	2	2	2	2	2	2	2	1	2	2	3.98	/	279	320
854	1	62	2	164	65	Gastrointestinal surgery	2	2	2	2	2	2	2	2	2	2	2	2	1	1	3.98	/	221	272
855	2	81	3	155	49	Gastrointestinal surgery	2	2	2	2	2	1	2	2	2	2	2	2	2	1	3.98	3.63	120	149
856	1	71	3	168	70	Biliopancreatic surgery	2	1	2	2	2	2	2	2	2	2	2	1	2	2	3.99	3.81	91	146
857	1	66	3	178	80	Oral and maxillofacial surgery	2	2	1	2	1	2	2	2	2	2	2	2	2	2	3.99	/	116	170
858	2	68	2	155	62	Biliopancreatic surgery	1	2	2	2	2	2	2	2	2	2	2	2	1	1	4	/	186	241
859	2	80	3	155	56	Biliopancreatic surgery	2	2	2	2	2	2	2	2	2	2	2	2	2	2	4	/	80	110
860	1	62	2	169	68	Gastrointestinal surgery	2	1	2	2	2	2	2	2	2	2	2	1	2	2	4	/	58	124
861	1	65	2	180	80	Gastrointestinal surgery	2	1	2	2	2	1	2	2	2	2	2	2	1	1	4	/	103	151
862	1	91	2	162	62.5	Urology	2	1	2	2	2	1	2	2	2	2	2	2	2	2	4	/	305	455
863	1	63	2	159	49	Biliopancreatic surgery	1	2	2	2	2	1	2	2	2	2	2	2	1	1	4	/	95	135
864	1	63	1	176	69	Gastrointestinal surgery	2	1	2	2	2	2	2	2	2	2	2	2	2	2	4	/	60	113
865	1	60	2	170	79	Urology	2	1	2	2	2	2	2	2	2	2	2	2	2	2	4	/	140	171
866	1	79	3	162	50	Urology	2	1	1	2	2	2	2	2	2	2	2	2	2	2	4	4.58	185	280
867	1	77	2	175	70	Urology	2	1	2	2	2	2	2	2	2	2	2	1	2	1	4	/	70	136
868	1	61	2	178	65	Urology	2	2	2	2	2	2	2	2	2	2	2	2	2	2	4	/	115	145
869	1	79	3	159	55	Orthopedics	2	2	2	2	2	2	2	2	2	2	2	2	2	2	4	/	220	366
870	2	60	2	158	82	Orthopedics	2	1	2	2	2	1	2	2	2	2	2	1	2	2	4	/	180	215
871	1	86	2	178	78	Orthopedics	2	1	2	2	2	2	2	2	2	2	2	2	2	2	4	4.4	207	272
872	1	67	2	175	77	Orthopedics	2	1	2	2	2	2	2	2	2	2	2	2	2	2	4	4.7	225	262
873	1	62	2	160	45	Orthopedics	2	2	2	2	2	2	1	2	2	2	1	2	2	2	4	4.7	230	305
874	2	67	2	162	72	Orthopedics	2	2	2	2	2	2	2	2	2	2	2	2	2	2	4	/	202	234
875	2	64	1	158		Orthopedics	2	1	2	2	2	2	1	2	2	2	1	2	2	2	4	4.4	179	205
876	1	65	3	172	70	Orthopedics	2	1	2	2	2	2	2	2	2	2	2	2	2	2	4	/	85	137
877	2	83	3	155	50	Orthopedics	2	2	2	2	2	2	2	2	2	2	2	2	2	2	4	4.1	217	270
878	1	79	2	167	64	Biliopancreatic surgery	2	2	2	2	2	2	2	2	2	2	2	2	2	2	4	/	107	148
879	1	64	2	168	55	Thoracic surgery	2	2	1	2	2	2	2	2	2	2	2	2	2	2	4	4.4	315	384
880	1	68	3	165	70	Thoracic surgery	2	1	2	2	2	1	2	2	2	2	2	2	2	2	4	4.7	119	200
881	1	71	2	178	91	Thoracic surgery	2	1	1	2	2	1	2	2	2	2	2	2	2	2	4	4.4	86	149
882	1	65	2	168	65	Thoracic surgery	2	2	2	2	2	2	2	2	2	2	2	2	2	2	4	/	205	250
883	2	67	2	156	61	Thoracic surgery	2	2	2	2	2	2	2	2	2	2	2	2	2	2	4	4.8	130	173
884	1	69	2	165	50	Orthopedics	2	2	2	2	2	2	2	2	2	2	2	2	2	2	4	/	243	327
885	1	63	2	167	65	Gastrointestinal surgery	2	2	2	2	2	2	2	2	2	2	2	2	1	2	4	4.3	245	287
886	1	62	2	167	55	Thoracic surgery	2	2	2	2	2	2	2	2	2	2	2	2	2	2	4	3.8	220	255
887	2	69	2	172	71	Gastrointestinal surgery	2	2	2	2	1	2	2	2	2	2	2	2	2	2	4.01	4.3	72	90
888	2	68	2	158	59	Gastrointestinal surgery	2	2	2	2	2	1	2	2	2	2	2	2	1	1	4.01	/	210	226
889	1	62	2	172	57	Gastrointestinal surgery	2	2	2	2	2	2	2	2	2	2	2	2	2	1	4.01	/	349	404
890	2	72	1	157	51	Biliopancreatic surgery	2	1	2	2	2	2	2	2	2	2	2	2	2	2	4.01	4.48	80	104
891	2	73	2	156	60	Gynecology	2	2	2	2	2	2	2	2	2	2	2	2	2	1	4.01	3.93	138	207
892	2	81	3	140	48	Gynecology	2	1	2	2	2	2	2	2	2	2	2	2	2	2	4.01	3.88	120	210
893	1	63	2	168	75	Biliopancreatic surgery	2	2	2	2	2	2	2	2	2	2	2	2	2	2	4.02	4.25	110	141
894	2	60	2	163	51	Gynecology	2	2	2	2	2	2	2	2	2	2	2	2	1	2	4.02	/	150	188
895	1	67	2	168	50	Thoracic surgery	2	2	2	2	2	2	2	2	2	2	2	2	2	2	4.02	3.77	271	335
896	1	70	2	168	62.5	Gastrointestinal surgery	2	2	2	2	2	2	2	2	2	2	2	2	1	1	4.02	4.76	294	343
897	1	67	2	170	66	Urology	2	2	2	2	2	2	2	2	2	2	2	2	2	2	4.03	/	101	130
898	2	60	2	166	66	Gastrointestinal surgery	2	1	2	2	2	2	2	2	2	2	2	2	2	1	4.04	4.52	115	160
899	1	69	2	173	75	Urology	2	2	2	2	2	2	2	2	2	2	2	2	2	2	4.04	/	70	114
900	1	64	2	168	60	Urology	2	2	2	2	2	2	2	2	2	2	2	2	2	2	4.04	/	182	232
901	1	60	2	178	74	Gastrointestinal surgery	2	2	2	2	2	2	2	2	2	2	2	2	2	2	4.06	/	220	252
902	1	61	3	174	82	Gastrointestinal surgery	2	1	2	2	2	1	2	2	2	2	2	1	1	2	4.06	/	215	260
903	2	73	2	152	71	Biliopancreatic surgery	2	1	2	2	2	2	2	2	2	2	2	2	2	2	4.06	3.77	119	157
904	2	67	2	148	43	Gynecology	2	1	2	2	2	2	2	2	2	2	2	2	2	2	4.06	4.07	80	130
905	2	74	2	163	61	Oral and maxillofacial surgery	2	2	2	2	2	2	2	2	2	2	2	2	2	2	4.06	/	110	123
906	1	69	2	169	90	Gastrointestinal surgery	2	2	2	2	2	1	2	2	2	2	2	2	1	2	4.07	4.48	185	232
907	1	80	3	172	50	Gastrointestinal surgery	2	2	2	2	2	2	2	2	2	2	2	2	1	1	4.07	/	103	170
908	2	64	3	159	58	Gynecology	2	1	2	2	2	2	2	2	2	2	2	2	2	1	4.08	/	110	120
909	2	71	3	158	65	Urology	2	1	2	2	2	2	2	2	2	2	2	2	2	2	4.08	3.92	61	180
910	1	63	2	179	80	Biliopancreatic surgery	1	2	2	2	2	2	2	2	2	2	2	2	2	2	4.09	4.2	111	153
911	2	69	3	160	65	Gynecology	2	2	2	2	2	2	2	2	2	2	2	2	1	1	4.09	4.22	101	134
912	1	69	2	167	67.5	Urology	2	2	1	2	2	2	2	2	2	2	2	2	2	2	4.1	/	85	118
913	1	61	2	160	53	Thoracic surgery	2	2	2	2	2	2	2	2	2	2	2	2	2	2	4.1	/	185	225
914	1	65	2	160	52	Liver surgery	2	1	2	2	2	2	2	2	2	2	2	2	2	2	4.1	/	45	79
915	1	62	2	167	60	Gastrointestinal surgery	2	2	2	2	2	2	2	2	2	2	2	2	2	2	4.1	/	282	388
916	1	66	2	168	54	Gastrointestinal surgery	2	2	2	2	2	2	2	2	2	2	2	2	2	2	4.1	/	135	165
917	1	72	3	172	60	Gastrointestinal surgery	2	2	2	2	2	2	2	2	2	2	2	2	2	2	4.1	/	158	120
918	1	73	2	172	85	Urology	2	1	2	2	2	2	2	2	2	2	2	2	2	2	4.1	/	122	153
919	1	80	2	162	51	Urology	2	1	1	2	2	2	2	2	2	2	2	2	2	2	4.1	/	105	148
920	1	65	2	170	75	Liver surgery	2	2	2	2	2	2	2	2	2	2	2	2	1	2	4.1	6.3	205	248
921	1	62	2	165	45	Orthopedics	2	2	2	2	2	2	2	2	2	2	2	2	2	2	4.1	/	100	116
922	1	67	3	170	60	Orthopedics	2	2	2	2	2	2	2	2	2	2	2	2	2	2	4.1	/	175	249
923	2	71	2	162	60	Gynecology	2	1	2	2	2	2	2	2	2	2	2	1	2	1	4.1	4.6	224	251
924	2	83	2	167	52	Orthopedics	2	2	2	2	2	2	2	2	2	2	2	2	2	2	4.1	/	86	106
925	1	73	3	167	66	Orthopedics	2	2	2	2	2	2	2	2	2	2	2	2	2	2	4.1	/	157	225
926	1	64	2	165	54	Urology	2	2	2	2	2	2	2	2	2	2	2	2	2	2	4.1	4.5	230	315
927	1	79	3	165	48	Gastrointestinal surgery	2	2	2	2	2	2	2	2	2	2	2	2	2	2	4.1	/	100	185
928	2	60	2	160	50	Gastrointestinal surgery	2	1	2	2	2	2	2	2	2	2	2	1	2	1	4.1	/	179	198
929	2	69	2	155	39	Thoracic surgery	2	2	2	2	2	2	2	2	2	2	2	2	2	2	4.1	/	140	182
930	1	68	1	167	69	Thoracic surgery	2	2	2	2	2	2	2	2	2	2	2	2	2	2	4.1	4.6	327	415
931	1	67	2	175	75	Thoracic surgery	2	2	2	2	2	2	2	2	2	2	2	2	2	2	4.1	/	123	169
932	1	72	2	166	45	Thoracic surgery	2	2	2	2	2	2	2	2	2	2	2	2	2	2	4.1	/	103	140
933	1	62	2	163	56	Thoracic surgery	2	2	2	2	2	2	2	2	2	2	2	2	2	2	4.1	/	160	214
934	2	64	2	167	47	Gastrointestinal surgery	2	2	2	2	2	2	2	2	2	2	2	2	2	2	4.13	4.08	210	227
935	1	63	2	170	60	Biliopancreatic surgery	2	2	2	2	2	2	2	2	2	2	2	2	1	2	4.16	5.22	259	313
936	2	70	2	158	55	Gastrointestinal surgery	2	2	2	2	2	1	1	2	2	2	1	2	1	1	4.19	/	116	151
937	1	78	3	177	78	Oral and maxillofacial surgery	2	2	2	2	2	1	2	2	2	2	2	2	2	2	4.19	4.12	145	202
938	1	72	2	173	62	Gastrointestinal surgery	2	2	2	2	2	2	2	2	2	2	2	2	2	2	4.2	4.7	210	271
939	1	60	2	168	55	Gastrointestinal surgery	2	2	2	2	2	2	2	2	2	2	2	2	2	2	4.2	4.6	335	385
940	2	66	2	158	53	Liver surgery	2	2	2	2	2	2	2	2	2	2	2	2	1	2	4.2	/	65	109
941	1	62	2	165	71	Liver surgery	2	1	2	2	2	1	2	2	2	2	2	2	2	2	4.2	/	180	225
942	1	61	2	178	69	Liver surgery	2	1	2	2	2	2	2	2	2	2	2	2	2	1	4.2	5	259	346
943	1	61	2	168	67	Urology	2	1	2	2	2	1	2	2	2	2	2	1	2	1	4.2	/	105	133
944	2	78	1	170	48	Urology	2	2	2	2	2	2	2	2	2	2	2	2	2	2	4.2	/	102	153
945	2	66	2	165	70	Urology	2	2	2	2	2	2	2	2	2	2	2	2	2	2	4.2	/	110	155
946	1	61	2	171	70	Liver surgery	2	2	2	2	2	2	2	2	2	2	2	2	2	2	4.2	/	201	265
947	1	64	3	165	60	Orthopedics	2	2	2	2	2	2	1	2	2	2	1	2	2	2	4.2	/	250	299
948	1	70	2	160	50	Orthopedics	2	2	2	2	2	2	2	2	2	2	2	2	2	2	4.2	/	110	145
949	1	67	2	160	70	Orthopedics	2	2	1	2	2	1	2	2	2	2	2	2	2	2	4.2	/	111	160
950	1	60	2	171	74	Orthopedics	2	2	2	2	2	1	2	2	2	2	2	2	2	2	4.2	/	80	170
951	1	63	2	165	53	Thoracic surgery	2	1	2	2	2	1	2	2	2	2	2	2	2	2	4.2	/	141	194
952	1	73	3	165	58	Thoracic surgery	2	2	2	2	2	2	2	2	2	2	2	2	2	2	4.2	/	144	193
953	1	60	2	170	70	Thoracic surgery	2	2	2	2	2	2	2	2	2	2	2	2	2	2	4.2	4.6	240	284
954	1	65	2	164	71	Biliopancreatic surgery	2	2	2	2	2	2	2	2	2	2	2	2	2	2	4.21	/	38	76
955	2	61	2	148	39	Gynecology	2	2	2	2	2	2	2	2	2	2	2	2	1	1	4.23	/	110	138
956	1	70	2	174	75	Urology	2	1	2	2	2	2	1	1	2	2	2	2	2	2	4.24	3.88	75	130
957	1	69	2	150	68	Biliopancreatic surgery	2	1	2	2	2	1	2	2	2	2	2	1	2	2	4.26	4.86	64	82
958	1	60	2	165	58	Gastrointestinal surgery	2	2	2	2	2	2	2	2	2	2	2	2	1	2	4.26	/	235	277
959	1	77	2	160	44	Gastrointestinal surgery	1	2	2	2	2	2	2	2	2	2	2	2	2	1	4.29	/	70	147
960	1	67	2	178	94	Oral and maxillofacial surgery	2	1	2	2	2	2	2	2	2	2	2	2	2	2	4.29	4.7	192	225
961	1	65	2	170	65	Gastrointestinal surgery	2	2	2	2	2	2	2	2	2	2	2	2	2	1	4.3	/	147	180
962	2	63	2	154	60	Biliopancreatic surgery	2	2	2	2	2	2	2	2	2	2	2	2	2	2	4.3	4.2	134	165
963	1	62	2	170	60	Urology	2	1	2	2	2	2	2	2	2	2	2	2	2	2	4.3	/	76	120
964	1	64	2	154	51	Gastrointestinal surgery	2	2	2	2	2	2	2	2	2	2	2	2	2	1	4.3	/	270	310
965	1	70	2	172	63	Gastrointestinal surgery	2	1	2	2	2	2	2	2	2	2	2	2	1	2	4.3	5.35	247	252
966	1	77	2	167	70	Orthopedics	2	2	2	2	2	2	2	2	2	2	2	2	2	2	4.3	/	275	325
967	2	71	2	155	48	Thoracic surgery	2	2	2	2	2	2	2	2	2	2	2	2	2	2	4.3	/	256	289
968	1	61	2	180	48	Thoracic surgery	2	2	2	2	2	2	2	2	2	2	2	2	2	2	4.3	4.8	174	250
969	2	75	2	153	48	Orthopedics	2	1	2	2	2	1	2	2	2	2	2	2	2	2	4.3	/	70	122
970	2	86	3	155	47	Gastrointestinal surgery	2	1	2	2	2	2	2	2	2	2	2	1	1	1	4.32	/	210	278
971	2	68	3	156	45	Orthopedics	2	1	2	2	2	2	2	2	2	2	2	2	2	2	4.38	/	200	244
972	1	63	2	168	58	Urology	2	1	2	2	2	2	2	2	2	2	2	1	2	2	4.4	/	120	150
973	1	69	3	165	72	Orthopedics	2	1	2	2	2	2	2	2	2	2	2	2	2	2	4.4	4.6	122	241
974	1	62	2	170	81	Ophthalmology	1	2	2	2	2	1	2	2	2	2	2	2	2	2	4.4	/	103	162
975	1	60	3	170	60	Orthopedics	2	1	2	2	2	2	1	2	1	2	2	2	1	2	4.4	4.4	335	407
976	2	86	2	155	53	Oral and maxillofacial surgery	2	2	2	2	2	2	1	1	2	2	2	2	2	2	4.42	4.37	65	138
977	1	61	2	169	62	Gastrointestinal surgery	2	2	2	2	2	1	1	1	2	2	2	2	1	2	4.5	5.1	181	247
978	1	78	2	172	64	Biliopancreatic surgery	2	2	2	2	2	1	2	2	2	2	2	2	2	2	4.58	/	91	114
979	1	60	2	160	55	Urology	2	2	2	2	2	2	2	2	2	2	2	2	1	2	4.6	3.7	260	301
980	2	67	2	150	40	Urology	2	1	2	2	2	2	2	2	2	2	2	2	2	2	4.64	/	132	155
981	1	73	2	159	57	Urology	2	1	2	2	2	2	2	2	2	2	2	1	2	2	4.7	3.9	163	220
982	1	63	2	165	53	Thoracic surgery	2	2	2	2	2	2	2	2	2	2	2	2	2	2	4.7	4.2	133	196
983	2	71	2	158	62	Orthopedics	2	1	2	2	2	2	2	2	2	2	2	2	2	2	4.7	5.3	94	129
984	2	73	3	155	66	Gynecology	2	1	2	2	2	2	1	1	2	1	2	1	2	1	4.76	/	97	145
985	1	66	2	180	80	Thoracic surgery	2	1	2	2	2	1	2	2	2	2	2	2	2	2	4.9	/	97	151
986	2	73	2	160	58	Thoracic surgery	2	2	2	2	2	2	2	2	2	2	2	2	2	2	5	/	52	80
987	1	68	2	160	47	Gastrointestinal surgery	2	2	2	2	2	2	2	2	2	2	2	2	1	2	5.3	6.1	172	245
BMI body mass index, ASA American Society of Anesthesiologists, COPD chronic obstructive pulmonary disease
*1=yes; 2=no
#1=male; 2=female

## Sheet: Postoperative outcomes
Table 2 Postoperative outcomes
Patients number	Postoperative arrhythmia*	Dead within 30 days*	Complication*	Length of hospital (day)
1	2	2	2	18
2	2	2	2	32
3	1	1	1	28
4	2	2	2	13
5	2	2	2	19
6	2	2	2	8
7	2	2	2	28
8	2	2	2	23
9	2	2	2	19
10	2	2	2	15
11	2	2	2	29
12	2	2	2	14
13	2	2	2	11
14	2	2	2	19
15	2	2	2	19
16	2	2	1	53
17	2	2	2	15
18	2	2	2	15
19	2	2	1	20
20	2	2	2	10
21	2	2	2	16
22	2	2	2	33
23	2	2	2	6
24	2	2	2	18
25	2	2	2	12
26	2	2	2	29
27	2	2	2	7
28	2	2	2	12
29	2	2	2	15
30	2	2	2	38
31	2	2	2	21
32	2	2	2	10
33	2	2	2	15
34	2	2	1	12
35	2	2	2	14
36	2	2	2	18
37	2	2	2	8
38	2	2	2	17
39	2	2	2	14
40	2	2	1	16
41	2	2	2	20
42	2	2	1	18
43	2	2	2	19
44	2	2	2	40
45	2	2	2	28
46	2	2	2	22
47	2	2	2	21
48	2	2	2	26
49	2	2	2	61
50	2	2	2	31
51	2	2	2	24
52	2	2	1	18
53	2	2	2	16
54	2	2	2	25
55	2	2	2	11
56	2	2	2	14
57	2	2	2	15
58	2	2	1	24
59	2	2	2	13
60	2	2	2	19
61	2	2	2	10
62	2	2	2	22
63	2	2	2	16
64	2	2	1	42
65	2	2	2	22
66	2	2	2	25
67	2	2	2	15
68	2	2	2	8
69	2	2	2	15
70	2	2	1	14
71	2	2	2	13
72	2	2	2	17
73	2	2	2	15
74	2	2	2	8
75	2	2	2	14
76	2	2	2	7
77	2	2	2	19
78	2	2	2	16
79	2	2	2	20
80	2	2	2	27
81	2	2	2	25
82	2	2	2	15
83	2	2	2	15
84	2	2	2	12
85	2	2	2	23
86	2	2	2	10
87	2	2	2	18
88	2	2	2	18
89	2	2	2	9
90	2	2	2	15
91	2	2	2	34
92	2	2	2	11
93	2	2	2	11
94	2	2	2	8
95	2	2	2	19
96	2	2	2	16
97	2	2	2	16
98	2	2	2	17
99	2	2	2	18
100	2	2	2	15
101	2	2	2	19
102	2	2	2	11
103	2	2	2	14
104	2	2	2	21
105	2	2	2	22
106	2	2	2	10
107	2	2	2	11
108	2	2	2	17
109	2	2	2	7
110	2	2	2	10
111	2	2	2	12
112	2	2	2	10
113	2	2	2	19
114	2	2	2	10
115	2	2	2	34
116	2	2	2	20
117	2	1	1	12
118	2	2	1	19
119	2	2	2	18
120	2	2	2	12
121	2	2	2	9
122	2	2	2	22
123	2	2	2	8
124	2	2	2	9
125	2	2	2	9
126	2	2	2	14
127	2	2	2	17
128	2	2	2	11
129	2	2	2	11
130	2	2	2	10
131	2	2	2	7
132	2	2	2	27
133	2	2	2	14
134	2	2	2	14
135	2	2	2	12
136	2	2	2	13
137	2	2	2	16
138	2	2	2	19
139	2	2	2	22
140	2	2	2	11
141	2	2	2	14
142	2	2	2	11
143	2	2	1	18
144	2	2	2	20
145	2	1	1	19
146	2	2	2	17
147	2	2	2	15
148	2	2	2	11
149	2	2	2	12
150	2	2	2	14
151	2	2	2	18
152	2	2	2	28
153	2	2	2	22
154	2	2	2	15
155	2	2	2	10
156	2	2	1	22
157	2	2	2	18
158	2	2	2	32
159	2	2	2	12
160	2	2	2	29
161	2	2	2	10
162	2	2	2	18
163	2	2	2	31
164	2	2	2	28
165	2	2	2	11
166	2	2	2	12
167	2	2	2	8
168	2	2	2	21
169	2	2	2	14
170	2	2	2	16
171	2	2	2	10
172	2	2	2	8
173	2	2	2	17
174	2	2	2	45
175	2	2	2	26
176	2	2	2	12
177	2	2	2	13
178	2	2	2	11
179	2	2	2	25
180	2	2	2	14
181	2	2	2	21
182	2	2	2	10
183	2	2	2	14
184	2	2	2	41
185	2	2	2	20
186	2	2	2	10
187	2	2	2	15
188	2	1	1	29
189	2	2	2	15
190	2	2	2	10
191	2	2	2	15
192	2	2	2	25
193	2	2	2	11
194	2	2	2	26
195	2	2	2	25
196	2	2	2	10
197	2	2	2	21
198	2	2	2	13
199	2	2	2	11
200	2	2	2	34
201	2	2	2	23
202	2	2	2	11
203	2	2	2	16
204	2	2	2	14
205	2	2	2	4
206	2	2	2	10
207	2	2	2	11
208	2	2	2	11
209	2	2	2	7
210	2	2	2	28
211	2	2	1	16
212	2	2	1	30
213	2	2	2	17
214	2	2	2	11
215	2	2	2	14
216	2	2	2	12
217	2	2	2	40
218	2	2	1	15
219	2	2	2	17
220	2	2	2	13
221	2	2	2	17
222	2	2	2	12
223	2	2	2	12
224	2	2	2	21
225	2	2	2	9
226	2	2	2	12
227	2	2	2	19
228	2	2	2	7
229	2	2	2	12
230	2	2	1	15
231	2	2	2	13
232	2	2	2	23
233	2	2	2	9
234	2	2	2	13
235	2	2	2	23
236	2	2	2	14
237	2	2	2	8
238	2	2	2	15
239	2	2	2	10
240	2	2	2	24
241	2	2	2	7
242	2	2	2	12
243	2	2	2	14
244	2	2	2	19
245	2	2	2	11
246	2	2	1	17
247	2	2	2	25
248	2	2	2	12
249	2	2	2	19
250	2	2	1	32
251	2	2	1	50
252	2	2	2	30
253	2	2	2	5
254	2	2	2	14
255	2	2	2	31
256	2	2	2	24
257	2	2	1	24
258	2	2	2	14
259	2	2	2	25
260	2	2	2	22
261	2	2	2	15
262	2	2	2	19
263	2	2	2	17
264	2	2	2	15
265	2	2	2	17
266	2	2	2	12
267	2	2	2	14
268	2	2	2	18
269	2	2	2	13
270	2	2	2	11
271	2	2	2	14
272	2	2	2	16
273	2	2	1	68
274	2	2	2	21
275	2	2	2	12
276	2	2	2	12
277	2	2	2	13
278	2	2	1	16
279	2	2	2	18
280	2	2	2	21
281	2	2	2	19
282	2	2	2	13
283	2	2	2	10
284	2	2	1	29
285	2	2	2	25
286	2	2	2	16
287	2	2	2	21
288	2	2	2	10
289	2	2	2	12
290	2	2	2	7
291	2	2	2	23
292	2	2	2	13
293	2	2	2	9
294	2	2	2	15
295	2	2	2	14
296	2	2	2	19
297	2	2	2	16
298	2	2	2	12
299	2	2	2	9
300	2	2	2	19
301	2	1	1	20
302	2	2	2	18
303	2	2	2	21
304	2	2	2	15
305	2	2	1	14
306	2	2	2	26
307	2	2	2	18
308	2	2	2	58
309	2	2	1	16
310	2	2	2	9
311	2	2	2	16
312	2	1	1	23
313	2	2	2	7
314	2	2	2	16
315	2	2	2	9
316	2	2	2	11
317	2	2	2	33
318	2	2	2	8
319	2	2	2	8
320	2	2	2	21
321	2	2	2	18
322	2	2	2	47
323	2	2	2	17
324	2	2	2	11
325	2	2	2	13
326	2	2	2	16
327	2	2	2	17
328	2	2	2	12
329	2	2	2	8
330	2	2	2	15
331	2	2	2	10
332	2	2	2	21
333	2	2	1	13
334	2	2	2	29
335	2	2	2	36
336	2	2	2	15
337	2	2	2	11
338	2	2	2	9
339	2	2	2	12
340	2	2	2	28
341	2	2	2	12
342	2	2	2	13
343	2	2	2	15
344	2	2	2	20
345	2	2	2	14
346	2	2	2	16
347	2	2	2	23
348	2	2	2	15
349	2	2	2	21
350	2	2	2	19
351	2	2	2	24
352	2	2	2	14
353	2	2	2	29
354	2	2	2	14
355	2	2	2	9
356	2	2	2	25
357	2	2	2	22
358	2	2	2	14
359	2	2	2	12
360	2	2	2	22
361	2	2	2	23
362	2	2	2	11
363	2	2	2	27
364	2	2	2	7
365	2	2	2	7
366	2	2	2	9
367	2	2	2	14
368	2	2	2	4
369	2	2	2	22
370	2	2	1	11
371	1	2	1	33
372	2	2	2	31
373	2	2	2	16
374	2	2	2	10
375	2	2	1	19
376	2	2	2	15
377	2	2	2	19
378	2	2	2	13
379	2	2	2	32
380	2	2	2	11
381	2	2	2	28
382	2	2	2	19
383	2	2	2	9
384	2	2	2	12
385	2	2	2	22
386	2	2	2	18
387	2	2	2	83
388	2	2	2	15
389	2	2	2	15
390	2	2	2	22
391	2	2	2	39
392	2	2	2	17
393	2	2	2	14
394	2	2	2	19
395	2	2	2	31
396	2	2	2	24
397	2	2	2	31
398	2	2	2	15
399	2	2	2	26
400	2	2	2	19
401	2	2	2	14
402	2	2	2	16
403	2	2	2	87
404	2	2	2	16
405	2	2	2	9
406	2	2	2	9
407	2	2	2	12
408	2	2	2	25
409	2	2	2	15
410	2	2	2	9
411	2	2	2	9
412	2	1	1	6
413	2	2	2	33
414	2	2	2	11
415	2	2	2	24
416	2	2	2	13
417	2	2	2	12
418	2	2	2	15
419	2	2	2	13
420	2	2	2	24
421	2	2	2	15
422	2	2	2	18
423	2	2	1	27
424	2	2	2	12
425	2	2	2	28
426	2	2	1	35
427	2	2	2	15
428	2	2	2	21
429	2	2	2	22
430	2	2	2	16
431	2	2	2	11
432	2	2	2	7
433	2	2	2	13
434	2	1	1	27
435	2	2	2	14
436	2	2	2	21
437	2	2	2	15
438	2	2	2	30
439	2	2	1	16
440	2	2	2	17
441	2	2	2	18
442	2	2	2	14
443	2	2	2	13
444	2	2	2	10
445	2	2	2	14
446	2	2	2	17
447	2	2	2	9
448	2	2	2	16
449	2	2	2	18
450	1	1	1	14
451	2	2	2	9
452	2	2	2	21
453	2	2	2	20
454	2	2	2	20
455	2	2	2	23
456	2	2	2	17
457	2	2	2	23
458	2	2	2	9
459	2	2	2	14
460	2	2	2	15
461	2	2	2	21
462	2	2	2	13
463	2	2	2	10
464	2	2	2	17
465	2	2	2	23
466	2	2	2	17
467	2	2	2	37
468	2	2	2	12
469	2	2	1	23
470	2	2	1	25
471	2	2	2	31
472	2	2	2	9
473	2	2	2	14
474	2	2	2	29
475	2	2	2	11
476	2	2	2	9
477	2	2	2	11
478	2	2	2	25
479	2	2	2	42
480	2	2	2	22
481	2	2	2	19
482	2	2	2	15
483	2	2	2	22
484	2	2	2	21
485	2	2	2	11
486	2	2	2	14
487	2	2	2	18
488	2	2	2	18
489	2	2	2	13
490	2	2	2	30
491	2	2	2	31
492	2	2	2	12
493	2	2	2	16
494	2	2	2	23
495	2	2	2	22
496	2	2	2	14
497	2	2	2	16
498	2	2	2	28
499	2	2	2	21
500	2	2	2	19
501	2	2	2	15
502	2	2	2	14
503	2	2	2	10
504	2	2	2	15
505	2	2	2	21
506	2	2	2	17
507	2	2	2	15
508	2	2	2	23
509	2	2	2	26
510	2	2	2	29
511	2	2	2	9
512	2	2	2	12
513	2	2	2	16
514	2	2	2	23
515	2	2	2	13
516	2	2	2	13
517	2	2	2	14
518	2	2	2	11
519	2	2	2	15
520	2	2	2	16
521	2	1	1	20
522	2	2	2	13
523	2	2	2	14
524	2	2	2	10
525	2	2	2	18
526	2	2	2	14
527	2	2	2	18
528	2	2	2	14
529	2	2	2	15
530	2	2	2	16
531	2	2	2	20
532	2	2	2	12
533	2	2	2	15
534	2	2	2	11
535	2	2	2	14
536	2	2	2	7
537	2	2	2	16
538	2	2	2	14
539	2	2	2	14
540	2	2	2	8
541	2	2	2	17
542	2	2	2	21
543	2	2	2	21
544	2	2	2	16
545	2	2	2	11
546	2	2	2	16
547	2	2	2	19
548	2	2	2	19
549	2	2	2	34
550	2	2	2	14
551	2	2	2	11
552	2	2	2	19
553	2	2	2	14
554	2	2	2	18
555	2	2	2	17
556	2	2	2	13
557	2	2	2	13
558	2	2	1	43
559	2	2	2	33
560	2	2	2	6
561	2	2	2	35
562	2	2	2	14
563	2	2	2	19
564	2	2	2	14
565	2	2	2	26
566	2	2	2	13
567	2	2	2	17
568	2	2	2	11
569	2	2	2	11
570	2	2	2	19
571	2	2	2	12
572	2	2	2	17
573	2	2	2	14
574	2	2	2	15
575	2	2	2	9
576	2	2	2	9
577	2	2	2	13
578	2	2	2	11
579	2	2	2	13
580	2	2	2	14
581	2	2	2	17
582	2	2	2	15
583	2	2	2	25
584	2	2	2	21
585	2	2	2	15
586	2	2	2	16
587	1	2	2	19
588	2	2	2	12
589	2	2	2	11
590	2	2	2	13
591	2	2	2	26
592	2	2	2	25
593	2	2	1	38
594	2	2	2	7
595	2	2	2	17
596	2	2	2	8
597	2	2	2	19
598	2	2	2	13
599	2	2	2	18
600	2	2	2	22
601	2	2	2	17
602	2	2	2	14
603	2	2	2	16
604	2	2	1	22
605	2	2	2	18
606	2	2	2	31
607	2	2	2	19
608	2	2	2	12
609	2	2	2	25
610	2	2	2	18
611	2	2	2	39
612	2	2	2	22
613	2	2	2	17
614	2	2	2	16
615	2	2	2	13
616	2	2	2	16
617	2	2	2	7
618	2	2	2	7
619	2	2	2	17
620	2	2	2	15
621	2	2	2	15
622	2	2	2	6
623	2	2	2	15
624	2	2	2	13
625	2	2	2	13
626	2	2	2	14
627	2	2	2	12
628	2	2	2	7
629	2	2	2	16
630	2	2	2	24
631	2	2	2	9
632	2	2	1	13
633	2	2	2	8
634	2	2	2	21
635	2	2	2	10
636	2	2	1	62
637	2	2	2	39
638	2	2	2	14
639	2	2	2	9
640	2	2	2	10
641	2	2	2	13
642	2	2	2	26
643	2	2	2	8
644	2	2	2	15
645	2	2	2	7
646	2	2	2	13
647	2	2	2	24
648	2	2	1	27
649	2	2	2	15
650	2	2	2	9
651	2	2	2	10
652	2	2	2	14
653	2	2	2	16
654	2	2	2	34
655	2	2	2	13
656	2	2	2	17
657	2	2	2	14
658	2	2	2	17
659	2	2	2	28
660	2	1	1	28
661	2	2	1	26
662	2	2	2	11
663	2	2	2	12
664	2	2	2	28
665	2	2	2	12
666	2	2	2	14
667	2	2	2	19
668	2	2	2	32
669	2	2	2	15
670	2	2	2	11
671	2	2	2	11
672	2	2	2	17
673	2	2	2	24
674	2	2	2	15
675	2	2	2	25
676	2	2	2	15
677	2	2	2	30
678	2	2	2	18
679	2	2	2	12
680	2	2	2	10
681	2	2	2	23
682	2	2	2	10
683	2	2	2	24
684	2	2	2	34
685	2	2	2	26
686	2	2	2	12
687	2	2	1	29
688	2	2	2	18
689	2	2	2	9
690	2	2	2	13
691	2	2	2	64
692	2	2	2	13
693	2	2	2	26
694	2	2	2	23
695	2	2	2	25
696	2	2	2	20
697	2	2	2	17
698	2	2	2	19
699	2	2	2	18
700	2	2	2	22
701	2	2	2	16
702	2	2	2	21
703	2	2	2	22
704	1	1	1	17
705	2	2	2	15
706	2	2	2	14
707	2	2	2	9
708	2	2	2	23
709	2	2	2	15
710	2	2	2	16
711	2	2	2	17
712	2	2	2	28
713	2	2	2	12
714	2	2	2	18
715	2	2	2	14
716	2	2	2	9
717	2	2	2	11
718	2	2	2	6
719	2	2	2	15
720	2	2	2	14
721	2	2	2	11
722	2	2	2	11
723	2	2	2	9
724	2	2	2	28
725	2	2	2	12
726	2	2	2	17
727	2	2	2	10
728	2	2	2	17
729	2	2	2	15
730	2	2	2	14
731	2	2	1	34
732	2	2	2	24
733	2	2	2	28
734	2	2	2	24
735	2	2	2	16
736	2	2	2	13
737	2	2	2	16
738	2	2	2	18
739	2	2	2	19
740	2	2	2	24
741	2	2	1	34
742	2	2	2	15
743	2	2	2	15
744	2	2	2	11
745	2	2	2	28
746	2	2	2	12
747	2	2	2	12
748	2	2	2	19
749	2	2	2	20
750	2	2	2	12
751	2	2	2	17
752	2	2	2	25
753	2	2	2	15
754	2	2	2	31
755	2	2	2	19
756	2	1	1	17
757	2	2	1	23
758	2	2	2	14
759	2	2	2	10
760	2	2	2	23
761	2	2	1	48
762	2	2	2	17
763	2	1	1	21
764	2	2	2	9
765	2	2	2	20
766	2	2	2	22
767	2	2	2	18
768	2	2	2	10
769	2	2	2	20
770	2	2	2	14
771	2	2	2	10
772	2	2	2	32
773	2	2	2	18
774	2	2	2	20
775	2	2	2	11
776	2	2	2	22
777	2	2	1	80
778	2	2	2	37
779	2	2	2	18
780	2	2	2	14
781	2	2	2	20
782	2	2	2	21
783	2	2	1	13
784	2	2	2	14
785	2	2	2	12
786	2	1	1	28
787	2	2	2	19
788	2	2	2	19
789	2	2	2	10
790	2	2	2	13
791	2	2	2	14
792	2	2	2	22
793	2	2	2	19
794	2	2	1	22
795	2	2	2	38
796	2	2	2	14
797	2	2	2	19
798	2	2	2	22
799	2	2	2	6
800	2	2	2	15
801	2	2	2	9
802	2	2	2	37
803	2	2	2	23
804	2	2	2	32
805	2	2	2	12
806	2	2	2	15
807	2	2	1	43
808	2	2	1	24
809	2	2	2	45
810	2	2	2	17
811	2	2	2	14
812	2	2	2	22
813	2	2	2	12
814	2	2	2	21
815	2	2	2	22
816	2	2	2	12
817	2	2	2	19
818	2	2	1	73
819	2	2	2	9
820	2	2	2	14
821	2	2	2	18
822	2	2	2	14
823	2	2	2	12
824	2	2	2	16
825	2	2	2	25
826	2	2	2	12
827	2	2	2	16
828	2	2	2	10
829	2	2	1	23
830	2	2	2	33
831	2	2	2	28
832	2	2	2	19
833	1	2	1	30
834	2	2	2	25
835	2	2	2	11
836	2	2	2	29
837	2	2	2	21
838	2	2	2	15
839	2	2	2	20
840	2	2	2	23
841	2	2	2	19
842	2	2	2	30
843	2	2	2	8
844	2	2	2	12
845	2	2	2	15
846	2	2	2	14
847	2	2	2	13
848	2	2	2	13
849	2	2	2	14
850	2	2	2	19
851	2	2	2	10
852	2	2	2	17
853	2	2	2	14
854	2	2	2	13
855	2	2	2	29
856	2	2	2	16
857	2	2	2	27
858	2	2	2	16
859	2	2	2	23
860	2	2	2	14
861	2	2	2	18
862	2	2	2	31
863	2	2	2	24
864	2	2	2	11
865	2	2	2	14
866	2	2	2	29
867	2	2	2	38
868	2	2	2	20
869	2	2	1	23
870	2	2	2	14
871	2	2	2	24
872	2	2	2	15
873	2	2	2	40
874	2	2	2	12
875	2	2	2	14
876	2	2	2	19
877	2	2	1	18
878	2	2	2	11
879	2	2	2	25
880	2	2	2	16
881	2	2	2	25
882	2	2	1	39
883	2	2	2	14
884	2	2	2	17
885	2	2	2	19
886	2	2	2	28
887	2	2	2	21
888	2	2	2	19
889	2	2	2	21
890	2	2	2	13
891	2	2	2	14
892	2	2	2	11
893	2	2	1	22
894	2	2	2	20
895	2	2	2	25
896	2	2	2	13
897	2	2	2	12
898	2	2	2	11
899	2	2	2	11
900	2	2	2	17
901	2	2	2	15
902	2	2	2	25
903	2	2	2	15
904	2	2	2	11
905	2	2	2	12
906	2	2	2	25
907	1	1	1	30
908	2	2	2	10
909	2	2	2	17
910	2	2	2	9
911	2	2	2	13
912	1	2	2	21
913	2	2	2	27
914	2	2	2	22
915	2	2	2	21
916	2	2	2	8
917	2	2	2	11
918	2	2	2	15
919	1	2	2	16
920	2	2	2	22
921	2	2	2	40
922	2	2	2	11
923	2	2	2	16
924	2	2	2	15
925	2	2	2	10
926	2	2	1	22
927	2	2	2	10
928	2	2	2	13
929	2	2	2	12
930	2	2	2	20
931	2	2	2	21
932	2	2	2	14
933	2	2	1	31
934	2	2	2	28
935	2	2	2	27
936	2	2	2	15
937	2	2	2	14
938	2	2	2	24
939	2	2	2	16
940	2	2	2	8
941	2	2	2	17
942	2	2	2	18
943	2	2	2	24
944	2	2	2	17
945	2	2	2	25
946	2	2	2	16
947	2	2	2	9
948	2	2	2	10
949	2	2	2	20
950	2	2	2	13
951	2	2	2	17
952	2	2	2	18
953	2	2	2	29
954	2	2	2	8
955	2	2	2	22
956	2	2	2	12
957	2	2	2	7
958	2	2	2	14
959	2	2	2	15
960	2	2	2	12
961	2	2	2	14
962	2	2	2	11
963	2	2	2	22
964	2	2	2	15
965	2	2	2	18
966	2	1	1	16
967	2	2	2	29
968	2	2	1	16
969	2	2	2	8
970	2	2	2	17
971	2	2	1	13
972	2	2	2	31
973	2	2	2	10
974	2	2	2	10
975	2	2	2	20
976	2	2	2	26
977	2	2	2	24
978	2	2	2	15
979	2	2	2	26
980	2	2	2	12
981	2	2	2	14
982	2	2	2	30
983	2	2	1	10
984	2	2	2	14
985	2	2	2	18
986	2	2	2	28
987	2	2	2	24
*1=yes; 2=no

## Sheet: Postoperative complications
Table 3 The classification of postoperative complications
Patients number	Pulmonary				Gastrointestinal		Cardiovascular		Neuropsychiatric*	Wound			Infection*	Thrombosis*	Fever*
	Pneumonia*	Pleural effusion*	Atelectasis*	Else*	Nausea and vomiting*	Diarrhea*	Arrhythmia*	Cardiac arrest*		Bleeding*	Poor healing*	Else*
1	2	2	2	2	2	2	2	2	2	2	2	2	2	2	2
2	2	2	2	2	2	2	2	2	2	2	2	2	2	2	2
3	1	2	2	2	2	2	2	2	2	2	2	2	2	2	2
4	2	2	2	2	2	2	2	2	2	2	2	2	2	2	2
5	2	2	2	2	2	2	2	2	2	2	2	2	2	2	2
6	2	2	2	2	2	2	2	2	2	2	2	2	2	2	2
7	2	2	2	2	2	2	2	2	2	2	2	2	2	2	2
8	2	2	2	2	2	2	2	2	2	2	2	2	2	2	2
9	2	2	2	2	2	2	2	2	2	2	2	2	2	2	2
10	2	2	2	2	2	2	2	2	2	2	2	2	2	2	2
11	2	2	2	2	2	2	2	2	2	2	2	2	2	2	2
12	2	2	2	2	2	2	2	2	2	2	2	2	2	2	2
13	2	2	2	2	2	2	2	2	2	2	2	2	2	2	2
14	2	2	2	2	2	2	2	2	2	2	2	2	2	2	2
15	2	2	2	2	2	2	2	2	2	2	2	2	2	2	2
16	2	2	2	2	2	2	2	2	2	2	2	2	2	2	1
17	2	2	2	2	2	2	2	2	2	2	2	2	2	2	2
18	2	2	2	2	2	2	2	2	2	2	2	2	2	2	2
19	2	2	2	2	2	1	2	2	2	2	2	2	2	2	2
20	2	2	2	2	2	2	2	2	2	2	2	2	2	2	2
21	2	2	2	2	2	2	2	2	2	2	2	2	2	2	2
22	2	2	2	2	2	2	2	2	2	2	2	2	2	2	2
23	2	2	2	2	2	2	2	2	2	2	2	2	2	2	2
24	2	2	2	2	2	2	2	2	2	2	2	2	2	2	2
25	2	2	2	2	2	2	2	2	2	2	2	2	2	2	2
26	2	2	2	2	2	2	2	2	2	2	2	2	2	2	2
27	2	2	2	2	2	2	2	2	2	2	2	2	2	2	2
28	2	2	2	2	2	2	2	2	2	2	2	2	2	2	2
29	2	2	2	2	2	2	2	2	2	2	2	2	2	2	2
30	2	2	2	2	2	2	2	2	2	2	2	2	2	2	2
31	2	2	2	2	2	2	2	2	2	2	2	2	2	2	2
32	2	2	2	2	2	2	2	2	2	2	2	2	2	2	2
33	2	2	2	2	2	2	2	2	2	2	2	2	2	2	2
34	2	1	2	2	2	2	2	2	2	2	2	2	2	2	2
35	2	2	2	2	2	2	2	2	2	2	2	2	2	2	2
36	2	2	2	2	2	2	2	2	2	2	2	2	2	2	2
37	2	2	2	2	2	2	2	2	2	2	2	2	2	2	2
38	2	2	2	2	2	2	2	2	2	2	2	2	2	2	2
39	2	2	2	2	2	2	2	2	2	2	2	2	2	2	2
40	2	2	1	2	2	2	2	2	2	2	2	2	2	2	2
41	2	2	2	2	2	2	2	2	2	2	2	2	2	2	2
42	2	2	2	2	1	2	2	2	2	2	2	2	2	2	2
43	2	2	2	2	2	2	2	2	2	2	2	2	2	2	2
44	2	2	2	2	2	2	2	2	2	2	2	2	2	2	2
45	2	2	2	2	2	2	2	2	2	2	2	2	2	2	2
46	2	2	2	2	2	2	2	2	2	2	2	2	2	2	2
47	2	2	2	2	2	2	2	2	2	2	2	2	2	2	2
48	2	2	2	2	2	2	2	2	2	2	2	2	2	2	2
49	2	2	2	2	2	2	2	2	2	2	2	2	2	2	2
50	2	2	2	2	2	2	2	2	2	2	2	2	2	2	2
51	2	2	2	2	2	2	2	2	2	2	2	2	2	2	2
52	2	2	2	2	2	2	2	2	1	2	2	2	2	2	2
53	2	2	2	2	2	2	2	2	2	2	2	2	2	2	2
54	2	2	2	2	2	2	2	2	2	2	2	2	2	2	2
55	2	2	2	2	2	2	2	2	2	2	2	2	2	2	2
56	2	2	2	2	2	2	2	2	2	2	2	2	2	2	2
57	2	2	2	2	2	2	2	2	2	2	2	2	2	2	2
58	1	2	2	2	2	2	2	2	2	2	2	2	2	2	2
59	2	2	2	2	2	2	2	2	2	2	2	2	2	2	2
60	2	2	2	2	2	2	2	2	2	2	2	2	2	2	2
61	2	2	2	2	2	2	2	2	2	2	2	2	2	2	2
62	2	2	2	2	2	2	2	2	2	2	2	2	2	2	2
63	2	2	2	2	2	2	2	2	2	2	2	2	2	2	2
64	2	1	2	2	2	2	2	2	2	2	2	2	2	2	2
65	2	2	2	2	2	2	2	2	2	2	2	2	2	2	2
66	2	2	2	2	2	2	2	2	2	2	2	2	2	2	2
67	2	2	2	2	2	2	2	2	2	2	2	2	2	2	2
68	2	2	2	2	2	2	2	2	2	2	2	2	2	2	2
69	2	2	2	2	2	2	2	2	2	2	2	2	2	2	2
70	2	2	2	2	1	2	2	2	2	2	2	2	2	2	2
71	2	2	2	2	2	2	2	2	2	2	2	2	2	2	2
72	2	2	2	2	2	2	2	2	2	2	2	2	2	2	2
73	2	2	2	2	2	2	2	2	2	2	2	2	2	2	2
74	2	2	2	2	2	2	2	2	2	2	2	2	2	2	2
75	2	2	2	2	2	2	2	2	2	2	2	2	2	2	2
76	2	2	2	2	2	2	2	2	2	2	2	2	2	2	2
77	2	2	2	2	2	2	2	2	2	2	2	2	2	2	2
78	2	2	2	2	2	2	2	2	2	2	2	2	2	2	2
79	2	2	2	2	2	2	2	2	2	2	2	2	2	2	2
80	2	2	2	2	2	2	2	2	2	2	2	2	2	2	2
81	2	2	2	2	2	2	2	2	2	2	2	2	2	2	2
82	2	2	2	2	2	2	2	2	2	2	2	2	2	2	2
83	2	2	2	2	2	2	2	2	2	2	2	2	2	2	2
84	2	2	2	2	2	2	2	2	2	2	2	2	2	2	2
85	2	2	2	2	2	2	2	2	2	2	2	2	2	2	2
86	2	2	2	2	2	2	2	2	2	2	2	2	2	2	2
87	2	2	2	2	2	2	2	2	2	2	2	2	2	2	2
88	2	2	2	2	2	2	2	2	2	2	2	2	2	2	2
89	2	2	2	2	2	2	2	2	2	2	2	2	2	2	2
90	2	2	2	2	2	2	2	2	2	2	2	2	2	2	2
91	2	2	2	2	2	2	2	2	2	2	2	2	2	2	2
92	2	2	2	2	2	2	2	2	2	2	2	2	2	2	2
93	2	2	2	2	2	2	2	2	2	2	2	2	2	2	2
94	2	2	2	2	2	2	2	2	2	2	2	2	2	2	2
95	2	2	2	2	2	2	2	2	2	2	2	2	2	2	2
96	2	2	2	2	2	2	2	2	2	2	2	2	2	2	2
97	2	2	2	2	2	2	2	2	2	2	2	2	2	2	2
98	2	2	2	2	2	2	2	2	2	2	2	2	2	2	2
99	2	2	2	2	2	2	2	2	2	2	2	2	2	2	2
100	2	2	2	2	2	2	2	2	2	2	2	2	2	2	2
101	2	2	2	2	2	2	2	2	2	2	2	2	2	2	2
102	2	2	2	2	2	2	2	2	2	2	2	2	2	2	2
103	2	2	2	2	2	2	2	2	2	2	2	2	2	2	2
104	2	2	2	2	2	2	2	2	2	2	2	2	2	2	2
105	2	2	2	2	2	2	2	2	2	2	2	2	2	2	2
106	2	2	2	2	2	2	2	2	2	2	2	2	2	2	2
107	2	2	2	2	2	2	2	2	2	2	2	2	2	2	2
108	2	2	2	2	2	2	2	2	2	2	2	2	2	2	2
109	2	2	2	2	2	2	2	2	2	2	2	2	2	2	2
110	2	2	2	2	2	2	2	2	2	2	2	2	2	2	2
111	2	2	2	2	2	2	2	2	2	2	2	2	2	2	2
112	2	2	2	2	2	2	2	2	2	2	2	2	2	2	2
113	2	2	2	2	2	2	2	2	2	2	2	2	2	2	2
114	2	2	2	2	2	2	2	2	2	2	2	2	2	2	2
115	2	2	2	2	2	2	2	2	2	2	2	2	2	2	2
116	2	2	2	2	2	2	2	2	2	2	2	2	2	2	2
117	1	2	2	2	2	2	2	2	2	2	2	2	2	2	2
118	2	2	2	2	2	2	2	2	2	2	2	2	2	2	1
119	2	2	2	2	2	2	2	2	2	2	2	2	2	2	2
120	2	2	2	2	2	2	2	2	2	2	2	2	2	2	2
121	2	2	2	2	2	2	2	2	2	2	2	2	2	2	2
122	2	2	2	2	2	2	2	2	2	2	2	2	2	2	2
123	2	2	2	2	2	2	2	2	2	2	2	2	2	2	2
124	2	2	2	2	2	2	2	2	2	2	2	2	2	2	2
125	2	2	2	2	2	2	2	2	2	2	2	2	2	2	2
126	2	2	2	2	2	2	2	2	2	2	2	2	2	2	2
127	2	2	2	2	2	2	2	2	2	2	2	2	2	2	2
128	2	2	2	2	2	2	2	2	2	2	2	2	2	2	2
129	2	2	2	2	2	2	2	2	2	2	2	2	2	2	2
130	2	2	2	2	2	2	2	2	2	2	2	2	2	2	2
131	2	2	2	2	2	2	2	2	2	2	2	2	2	2	2
132	2	2	2	2	2	2	2	2	2	2	2	2	2	2	2
133	2	2	2	2	2	2	2	2	2	2	2	2	2	2	2
134	2	2	2	2	2	2	2	2	2	2	2	2	2	2	2
135	2	2	2	2	2	2	2	2	2	2	2	2	2	2	2
136	2	2	2	2	2	2	2	2	2	2	2	2	2	2	2
137	2	2	2	2	2	2	2	2	2	2	2	2	2	2	2
138	2	2	2	2	2	2	2	2	2	2	2	2	2	2	2
139	2	2	2	2	2	2	2	2	2	2	2	2	2	2	2
140	2	2	2	2	2	2	2	2	2	2	2	2	2	2	2
141	2	2	2	2	2	2	2	2	2	2	2	2	2	2	2
142	2	2	2	2	2	2	2	2	2	2	2	2	2	2	2
143	2	2	2	2	2	2	2	2	2	2	2	2	2	2	1
144	2	2	2	2	2	2	2	2	2	2	2	2	2	2	2
145	2	2	2	2	2	2	2	2	2	2	2	2	1	2	2
146	2	2	2	2	2	2	2	2	2	2	2	2	2	2	2
147	2	2	2	2	2	2	2	2	2	2	2	2	2	2	2
148	2	2	2	2	2	2	2	2	2	2	2	2	2	2	2
149	2	2	2	2	2	2	2	2	2	2	2	2	2	2	2
150	2	2	2	2	2	2	2	2	2	2	2	2	2	2	2
151	2	2	2	2	2	2	2	2	2	2	2	2	2	2	2
152	2	2	2	2	2	2	2	2	2	2	2	2	2	2	2
153	2	2	2	2	2	2	2	2	2	2	2	2	2	2	2
154	2	2	2	2	2	2	2	2	2	2	2	2	2	2	2
155	2	2	2	2	2	2	2	2	2	2	2	2	2	2	2
156	2	2	2	2	2	2	2	2	2	2	2	2	2	1	2
157	2	2	2	2	2	2	2	2	2	2	2	2	2	2	2
158	2	2	2	2	2	2	2	2	2	2	2	2	2	2	2
159	2	2	2	2	2	2	2	2	2	2	2	2	2	2	2
160	2	2	2	2	2	2	2	2	2	2	2	2	2	2	2
161	2	2	2	2	2	2	2	2	2	2	2	2	2	2	2
162	2	2	2	2	2	2	2	2	2	2	2	2	2	2	2
163	2	2	2	2	2	2	2	2	2	2	2	2	2	2	2
164	2	2	2	2	2	2	2	2	2	2	2	2	2	2	2
165	2	2	2	2	2	2	2	2	2	2	2	2	2	2	2
166	2	2	2	2	2	2	2	2	2	2	2	2	2	2	2
167	2	2	2	2	2	2	2	2	2	2	2	2	2	2	2
168	2	2	2	2	2	2	2	2	2	2	2	2	2	2	2
169	2	2	2	2	2	2	2	2	2	2	2	2	2	2	2
170	2	2	2	2	2	2	2	2	2	2	2	2	2	2	2
171	2	2	2	2	2	2	2	2	2	2	2	2	2	2	2
172	2	2	2	2	2	2	2	2	2	2	2	2	2	2	2
173	2	2	2	2	2	2	2	2	2	2	2	2	2	2	2
174	2	2	2	2	2	2	2	2	2	2	2	2	2	2	2
175	2	2	2	2	2	2	2	2	2	2	2	2	2	2	2
176	2	2	2	2	2	2	2	2	2	2	2	2	2	2	2
177	2	2	2	2	2	2	2	2	2	2	2	2	2	2	2
178	2	2	2	2	2	2	2	2	2	2	2	2	2	2	2
179	2	2	2	2	2	2	2	2	2	2	2	2	2	2	2
180	2	2	2	2	2	2	2	2	2	2	2	2	2	2	2
181	2	2	2	2	2	2	2	2	2	2	2	2	2	2	2
182	2	2	2	2	2	2	2	2	2	2	2	2	2	2	2
183	2	2	2	2	2	2	2	2	2	2	2	2	2	2	2
184	2	2	2	2	2	2	2	2	2	2	2	2	2	2	2
185	2	2	2	2	2	2	2	2	2	2	2	2	2	2	2
186	2	2	2	2	2	2	2	2	2	2	2	2	2	2	2
187	2	2	2	2	2	2	2	2	2	2	2	2	2	2	2
188	2	2	2	2	2	2	2	2	2	2	2	2	1	2	2
189	2	2	2	2	2	2	2	2	2	2	2	2	2	2	2
190	2	2	2	2	2	2	2	2	2	2	2	2	2	2	2
191	2	2	2	2	2	2	2	2	2	2	2	2	2	2	2
192	2	2	2	2	2	2	2	2	2	2	2	2	2	2	2
193	2	2	2	2	2	2	2	2	2	2	2	2	2	2	2
194	2	2	2	2	2	2	2	2	2	2	2	2	2	2	2
195	2	2	2	2	2	2	2	2	2	2	2	2	2	2	2
196	2	2	2	2	2	2	2	2	2	2	2	2	2	2	2
197	2	2	2	2	2	2	2	2	2	2	2	2	2	2	2
198	2	2	2	2	2	2	2	2	2	2	2	2	2	2	2
199	2	2	2	2	2	2	2	2	2	2	2	2	2	2	2
200	2	2	2	2	2	2	2	2	2	2	2	2	2	2	2
201	2	2	2	2	2	2	2	2	2	2	2	2	2	2	2
202	2	2	2	2	2	2	2	2	2	2	2	2	2	2	2
203	2	2	2	2	2	2	2	2	2	2	2	2	2	2	2
204	2	2	2	2	2	2	2	2	2	2	2	2	2	2	2
205	2	2	2	2	2	2	2	2	2	2	2	2	2	2	2
206	2	2	2	2	2	2	2	2	2	2	2	2	2	2	2
207	2	2	2	2	2	2	2	2	2	2	2	2	2	2	2
208	2	2	2	2	2	2	2	2	2	2	2	2	2	2	2
209	2	2	2	2	2	2	2	2	2	2	2	2	2	2	2
210	2	2	2	2	2	2	2	2	2	2	2	2	2	2	2
211	2	2	1	2	2	2	2	2	2	2	2	2	2	2	2
212	1	2	2	2	2	2	2	2	2	2	2	2	2	2	2
213	2	2	2	2	2	2	2	2	2	2	2	2	2	2	2
214	2	2	2	2	2	2	2	2	2	2	2	2	2	2	2
215	2	2	2	2	2	2	2	2	2	2	2	2	2	2	2
216	2	2	2	2	2	2	2	2	2	2	2	2	2	2	2
217	2	2	2	2	2	2	2	2	2	2	2	2	2	2	2
218	2	1	2	2	2	2	2	2	2	2	2	2	2	2	2
219	2	2	2	2	2	2	2	2	2	2	2	2	2	2	2
220	2	2	2	2	2	2	2	2	2	2	2	2	2	2	2
221	2	2	2	2	2	2	2	2	2	2	2	2	2	2	2
222	2	2	2	2	2	2	2	2	2	2	2	2	2	2	2
223	2	2	2	2	2	2	2	2	2	2	2	2	2	2	2
224	2	2	2	2	2	2	2	2	2	2	2	2	2	2	2
225	2	2	2	2	2	2	2	2	2	2	2	2	2	2	2
226	2	2	2	2	2	2	2	2	2	2	2	2	2	2	2
227	2	2	2	2	2	2	2	2	2	2	2	2	2	2	2
228	2	2	2	2	2	2	2	2	2	2	2	2	2	2	2
229	2	2	2	2	2	2	2	2	2	2	2	2	2	2	2
230	2	2	2	2	2	2	2	2	2	2	2	2	2	2	1
231	2	2	2	2	2	2	2	2	2	2	2	2	2	2	2
232	2	2	2	2	2	2	2	2	2	2	2	2	2	2	2
233	2	2	2	2	2	2	2	2	2	2	2	2	2	2	2
234	2	2	2	2	2	2	2	2	2	2	2	2	2	2	2
235	2	2	2	2	2	2	2	2	2	2	2	2	2	2	2
236	2	2	2	2	2	2	2	2	2	2	2	2	2	2	2
237	2	2	2	2	2	2	2	2	2	2	2	2	2	2	2
238	2	2	2	2	2	2	2	2	2	2	2	2	2	2	2
239	2	2	2	2	2	2	2	2	2	2	2	2	2	2	2
240	2	2	2	2	2	2	2	2	2	2	2	2	2	2	2
241	2	2	2	2	2	2	2	2	2	2	2	2	2	2	2
242	2	2	2	2	2	2	2	2	2	2	2	2	2	2	2
243	2	2	2	2	2	2	2	2	2	2	2	2	2	2	2
244	2	2	2	2	2	2	2	2	2	2	2	2	2	2	2
245	2	2	2	2	2	2	2	2	2	2	2	2	2	2	2
246	2	2	2	2	2	2	2	2	1	2	2	2	2	2	2
247	2	2	2	2	2	2	2	2	2	2	2	2	2	2	2
248	2	2	2	2	2	2	2	2	2	2	2	2	2	2	2
249	2	2	2	2	2	2	2	2	2	2	2	2	2	2	2
250	2	2	2	2	2	2	2	2	2	2	2	1	2	2	2
251	2	2	2	2	2	2	2	2	2	2	1	2	2	2	2
252	2	2	2	2	2	2	2	2	2	2	2	2	2	2	2
253	2	2	2	2	2	2	2	2	2	2	2	2	2	2	2
254	2	2	2	2	2	2	2	2	2	2	2	2	2	2	2
255	2	2	2	2	2	2	2	2	2	2	2	2	2	2	2
256	2	2	2	2	2	2	2	2	2	2	2	2	2	2	2
257	2	1	2	2	2	2	2	2	2	2	2	2	2	2	2
258	2	2	2	2	2	2	2	2	2	2	2	2	2	2	2
259	2	2	2	2	2	2	2	2	2	2	2	2	2	2	2
260	2	2	2	2	2	2	2	2	2	2	2	2	2	2	2
261	2	2	2	2	2	2	2	2	2	2	2	2	2	2	2
262	2	2	2	2	2	2	2	2	2	2	2	2	2	2	2
263	2	2	2	2	2	2	2	2	2	2	2	2	2	2	2
264	2	2	2	2	2	2	2	2	2	2	2	2	2	2	2
265	2	2	2	2	2	2	2	2	2	2	2	2	2	2	2
266	2	2	2	2	2	2	2	2	2	2	2	2	2	2	2
267	2	2	2	2	2	2	2	2	2	2	2	2	2	2	2
268	2	2	2	2	2	2	2	2	2	2	2	2	2	2	2
269	2	2	2	2	2	2	2	2	2	2	2	2	2	2	2
270	2	2	2	2	2	2	2	2	2	2	2	2	2	2	2
271	2	2	2	2	2	2	2	2	2	2	2	2	2	2	2
272	2	2	2	2	2	2	2	2	2	2	2	2	2	2	2
273	2	1	2	2	2	2	2	2	2	2	2	2	2	2	2
274	2	2	2	2	2	2	2	2	2	2	2	2	2	2	2
275	2	2	2	2	2	2	2	2	2	2	2	2	2	2	2
276	2	2	2	2	2	2	2	2	2	2	2	2	2	2	2
277	2	2	2	2	2	2	2	2	2	2	2	2	2	2	2
278	2	2	2	2	2	2	2	2	2	2	2	2	1	2	2
279	2	2	2	2	2	2	2	2	2	2	2	2	2	2	2
280	2	2	2	2	2	2	2	2	2	2	2	2	2	2	2
281	2	2	2	2	2	2	2	2	2	2	2	2	2	2	2
282	2	2	2	2	2	2	2	2	2	2	2	2	2	2	2
283	2	2	2	2	2	2	2	2	2	2	2	2	2	2	2
284	1	2	2	2	2	2	2	2	2	2	2	2	2	2	2
285	2	2	2	2	2	2	2	2	2	2	2	2	2	2	2
286	2	2	2	2	2	2	2	2	2	2	2	2	2	2	2
287	2	2	2	2	2	2	2	2	2	2	2	2	2	2	2
288	2	2	2	2	2	2	2	2	2	2	2	2	2	2	2
289	2	2	2	2	2	2	2	2	2	2	2	2	2	2	2
290	2	2	2	2	2	2	2	2	2	2	2	2	2	2	2
291	2	2	2	2	2	2	2	2	2	2	2	2	2	2	2
292	2	2	2	2	2	2	2	2	2	2	2	2	2	2	2
293	2	2	2	2	2	2	2	2	2	2	2	2	2	2	2
294	2	2	2	2	2	2	2	2	2	2	2	2	2	2	2
295	2	2	2	2	2	2	2	2	2	2	2	2	2	2	2
296	2	2	2	2	2	2	2	2	2	2	2	2	2	2	2
297	2	2	2	2	2	2	2	2	2	2	2	2	2	2	2
298	2	2	2	2	2	2	2	2	2	2	2	2	2	2	2
299	2	2	2	2	2	2	2	2	2	2	2	2	2	2	2
300	2	2	2	2	2	2	2	2	2	2	2	2	2	2	2
301	2	2	2	2	2	2	2	1	2	2	2	2	2	2	2
302	2	2	2	2	2	2	2	2	2	2	2	2	2	2	2
303	2	2	2	2	2	2	2	2	2	2	2	2	2	2	2
304	2	2	2	2	2	2	2	2	2	2	2	2	2	2	2
305	2	2	2	1	2	2	2	2	2	2	2	2	2	2	2
306	2	2	2	2	2	2	2	2	2	2	2	2	2	2	2
307	2	2	2	2	2	2	2	2	2	2	2	2	2	2	2
308	2	2	2	2	2	2	2	2	2	2	2	2	2	2	2
309	2	2	2	2	2	2	2	2	1	2	2	2	2	2	2
310	2	2	2	2	2	2	2	2	2	2	2	2	2	2	2
311	2	2	2	2	2	2	2	2	2	2	2	2	2	2	2
312	2	2	2	2	2	2	2	2	2	2	2	2	1	2	2
313	2	2	2	2	2	2	2	2	2	2	2	2	2	2	2
314	2	2	2	2	2	2	2	2	2	2	2	2	2	2	2
315	2	2	2	2	2	2	2	2	2	2	2	2	2	2	2
316	2	2	2	2	2	2	2	2	2	2	2	2	2	2	2
317	2	2	2	2	2	2	2	2	2	2	2	2	2	2	2
318	2	2	2	2	2	2	2	2	2	2	2	2	2	2	2
319	2	2	2	2	2	2	2	2	2	2	2	2	2	2	2
320	2	2	2	2	2	2	2	2	2	2	2	2	2	2	2
321	2	2	2	2	2	2	2	2	2	2	2	2	2	2	2
322	2	2	2	2	2	2	2	2	2	2	2	2	2	2	2
323	2	2	2	2	2	2	2	2	2	2	2	2	2	2	2
324	2	2	2	2	2	2	2	2	2	2	2	2	2	2	2
325	2	2	2	2	2	2	2	2	2	2	2	2	2	2	2
326	2	2	2	2	2	2	2	2	2	2	2	2	2	2	2
327	2	2	2	2	2	2	2	2	2	2	2	2	2	2	2
328	2	2	2	2	2	2	2	2	2	2	2	2	2	2	2
329	2	2	2	2	2	2	2	2	2	2	2	2	2	2	2
330	2	2	2	2	2	2	2	2	2	2	2	2	2	2	2
331	2	2	2	2	2	2	2	2	2	2	2	2	2	2	2
332	2	2	2	2	2	2	2	2	2	2	2	2	2	2	2
333	2	2	2	2	1	2	2	2	2	2	2	2	2	2	2
334	2	2	2	2	2	2	2	2	2	2	2	2	2	2	2
335	2	2	2	2	2	2	2	2	2	2	2	2	2	2	2
336	2	2	2	2	2	2	2	2	2	2	2	2	2	2	2
337	2	2	2	2	2	2	2	2	2	2	2	2	2	2	2
338	2	2	2	2	2	2	2	2	2	2	2	2	2	2	2
339	2	2	2	2	2	2	2	2	2	2	2	2	2	2	2
340	2	2	2	2	2	2	2	2	2	2	2	2	2	2	2
341	2	2	2	2	2	2	2	2	2	2	2	2	2	2	2
342	2	2	2	2	2	2	2	2	2	2	2	2	2	2	2
343	2	2	2	2	2	2	2	2	2	2	2	2	2	2	2
344	2	2	2	2	2	2	2	2	2	2	2	2	2	2	2
345	2	2	2	2	2	2	2	2	2	2	2	2	2	2	2
346	2	2	2	2	2	2	2	2	2	2	2	2	2	2	2
347	2	2	2	2	2	2	2	2	2	2	2	2	2	2	2
348	2	2	2	2	2	2	2	2	2	2	2	2	2	2	2
349	2	2	2	2	2	2	2	2	2	2	2	2	2	2	2
350	2	2	2	2	2	2	2	2	2	2	2	2	2	2	2
351	2	2	2	2	2	2	2	2	2	2	2	2	2	2	2
352	2	2	2	2	2	2	2	2	2	2	2	2	2	2	2
353	2	2	2	2	2	2	2	2	2	2	2	2	2	2	2
354	2	2	2	2	2	2	2	2	2	2	2	2	2	2	2
355	2	2	2	2	2	2	2	2	2	2	2	2	2	2	2
356	2	2	2	2	2	2	2	2	2	2	2	2	2	2	2
357	2	2	2	2	2	2	2	2	2	2	2	2	2	2	2
358	2	2	2	2	2	2	2	2	2	2	2	2	2	2	2
359	2	2	2	2	2	2	2	2	2	2	2	2	2	2	2
360	2	2	2	2	2	2	2	2	2	2	2	2	2	2	2
361	2	2	2	2	2	2	2	2	2	2	2	2	2	2	2
362	2	2	2	2	2	2	2	2	2	2	2	2	2	2	2
363	2	2	2	2	2	2	2	2	2	2	2	2	2	2	2
364	2	2	2	2	2	2	2	2	2	2	2	2	2	2	2
365	2	2	2	2	2	2	2	2	2	2	2	2	2	2	2
366	2	2	2	2	2	2	2	2	2	2	2	2	2	2	2
367	2	2	2	2	2	2	2	2	2	2	2	2	2	2	2
368	2	2	2	2	2	2	2	2	2	2	2	2	2	2	2
369	2	2	2	2	2	2	2	2	2	2	2	2	2	2	2
370	2	2	2	2	2	2	2	2	2	2	2	2	2	2	1
371	2	2	2	2	2	2	1	2	2	2	2	2	2	2	2
372	2	2	2	2	2	2	2	2	2	2	2	2	2	2	2
373	2	2	2	2	2	2	2	2	2	2	2	2	2	2	2
374	2	2	2	2	2	2	2	2	2	2	2	2	2	2	2
375	2	2	2	2	2	2	2	2	2	2	2	2	1	2	2
376	2	2	2	2	2	2	2	2	2	2	2	2	2	2	2
377	2	2	2	2	2	2	2	2	2	2	2	2	2	2	2
378	2	2	2	2	2	2	2	2	2	2	2	2	2	2	2
379	2	2	2	2	2	2	2	2	2	2	2	2	2	2	2
380	2	2	2	2	2	2	2	2	2	2	2	2	2	2	2
381	2	2	2	2	2	2	2	2	2	2	2	2	2	2	2
382	2	2	2	2	2	2	2	2	2	2	2	2	2	2	2
383	2	2	2	2	2	2	2	2	2	2	2	2	2	2	2
384	2	2	2	2	2	2	2	2	2	2	2	2	2	2	2
385	2	2	2	2	2	2	2	2	2	2	2	2	2	2	2
386	2	2	2	2	2	2	2	2	2	2	2	2	2	2	2
387	2	2	2	2	2	2	2	2	2	2	2	2	2	2	2
388	2	2	2	2	2	2	2	2	2	2	2	2	2	2	2
389	2	2	2	2	2	2	2	2	2	2	2	2	2	2	2
390	2	2	2	2	2	2	2	2	2	2	2	2	2	2	2
391	2	2	2	2	2	2	2	2	2	2	2	2	2	2	2
392	2	2	2	2	2	2	2	2	2	2	2	2	2	2	2
393	2	2	2	2	2	2	2	2	2	2	2	2	2	2	2
394	2	2	2	2	2	2	2	2	2	2	2	2	2	2	2
395	2	2	2	2	2	2	2	2	2	2	2	2	2	2	2
396	2	2	2	2	2	2	2	2	2	2	2	2	2	2	2
397	2	2	2	2	2	2	2	2	2	2	2	2	2	2	2
398	2	2	2	2	2	2	2	2	2	2	2	2	2	2	2
399	2	2	2	2	2	2	2	2	2	2	2	2	2	2	2
400	2	2	2	2	2	2	2	2	2	2	2	2	2	2	2
401	2	2	2	2	2	2	2	2	2	2	2	2	2	2	2
402	2	2	2	2	2	2	2	2	2	2	2	2	2	2	2
403	2	2	2	2	2	2	2	2	2	2	2	2	2	2	2
404	2	2	2	2	2	2	2	2	2	2	2	2	2	2	2
405	2	2	2	2	2	2	2	2	2	2	2	2	2	2	2
406	2	2	2	2	2	2	2	2	2	2	2	2	2	2	2
407	2	2	2	2	2	2	2	2	2	2	2	2	2	2	2
408	2	2	2	2	2	2	2	2	2	2	2	2	2	2	2
409	2	2	2	2	2	2	2	2	2	2	2	2	2	2	2
410	2	2	2	2	2	2	2	2	2	2	2	2	2	2	2
411	2	2	2	2	2	2	2	2	2	2	2	2	2	2	2
412	2	2	2	2	2	2	2	2	2	2	2	2	2	1	2
413	2	2	2	2	2	2	2	2	2	2	2	2	2	2	2
414	2	2	2	2	2	2	2	2	2	2	2	2	2	2	2
415	2	2	2	2	2	2	2	2	2	2	2	2	2	2	2
416	2	2	2	2	2	2	2	2	2	2	2	2	2	2	2
417	2	2	2	2	2	2	2	2	2	2	2	2	2	2	2
418	2	2	2	2	2	2	2	2	2	2	2	2	2	2	2
419	2	2	2	2	2	2	2	2	2	2	2	2	2	2	2
420	2	2	2	2	2	2	2	2	2	2	2	2	2	2	2
421	2	2	2	2	2	2	2	2	2	2	2	2	2	2	2
422	2	2	2	2	2	2	2	2	2	2	2	2	2	2	2
423	2	2	2	2	2	2	2	2	2	2	2	2	1	2	2
424	2	2	2	2	2	2	2	2	2	2	2	2	2	2	2
425	2	2	2	2	2	2	2	2	2	2	2	2	2	2	2
426	2	2	1	2	2	2	2	2	2	2	2	2	2	2	2
427	2	2	2	2	2	2	2	2	2	2	2	2	2	2	2
428	2	2	2	2	2	2	2	2	2	2	2	2	2	2	2
429	2	2	2	2	2	2	2	2	2	2	2	2	2	2	2
430	2	2	2	2	2	2	2	2	2	2	2	2	2	2	2
431	2	2	2	2	2	2	2	2	2	2	2	2	2	2	2
432	2	2	2	2	2	2	2	2	2	2	2	2	2	2	2
433	2	2	2	2	2	2	2	2	2	2	2	2	2	2	2
434	2	2	2	2	2	2	2	2	2	2	2	2	1	2	2
435	2	2	2	2	2	2	2	2	2	2	2	2	2	2	2
436	2	2	2	2	2	2	2	2	2	2	2	2	2	2	2
437	2	2	2	2	2	2	2	2	2	2	2	2	2	2	2
438	2	2	2	2	2	2	2	2	2	2	2	2	2	2	2
439	2	2	2	2	1	2	2	2	2	2	2	2	2	2	2
440	2	2	2	2	2	2	2	2	2	2	2	2	2	2	2
441	2	2	2	2	2	2	2	2	2	2	2	2	2	2	2
442	2	2	2	2	2	2	2	2	2	2	2	2	2	2	2
443	2	2	2	2	2	2	2	2	2	2	2	2	2	2	2
444	2	2	2	2	2	2	2	2	2	2	2	2	2	2	2
445	2	2	2	2	2	2	2	2	2	2	2	2	2	2	2
446	2	2	2	2	2	2	2	2	2	2	2	2	2	2	2
447	2	2	2	2	2	2	2	2	2	2	2	2	2	2	2
448	2	2	2	2	2	2	2	2	2	2	2	2	2	2	2
449	2	2	2	2	2	2	2	2	2	2	2	2	2	2	2
450	2	2	2	2	2	2	2	1	2	2	2	2	2	2	2
451	2	2	2	2	2	2	2	2	2	2	2	2	2	2	2
452	2	2	2	2	2	2	2	2	2	2	2	2	2	2	2
453	2	2	2	2	2	2	2	2	2	2	2	2	2	2	2
454	2	2	2	2	2	2	2	2	2	2	2	2	2	2	2
455	2	2	2	2	2	2	2	2	2	2	2	2	2	2	2
456	2	2	2	2	2	2	2	2	2	2	2	2	2	2	2
457	2	2	2	2	2	2	2	2	2	2	2	2	2	2	2
458	2	2	2	2	2	2	2	2	2	2	2	2	2	2	2
459	2	2	2	2	2	2	2	2	2	2	2	2	2	2	2
460	2	2	2	2	2	2	2	2	2	2	2	2	2	2	2
461	2	2	2	2	2	2	2	2	2	2	2	2	2	2	2
462	2	2	2	2	2	2	2	2	2	2	2	2	2	2	2
463	2	2	2	2	2	2	2	2	2	2	2	2	2	2	2
464	2	2	2	2	2	2	2	2	2	2	2	2	2	2	2
465	2	2	2	2	2	2	2	2	2	2	2	2	2	2	2
466	2	2	2	2	2	2	2	2	2	2	2	2	2	2	2
467	2	2	2	2	2	2	2	2	2	2	2	2	2	2	2
468	2	2	2	2	2	2	2	2	2	2	2	2	2	2	2
469	2	1	2	2	2	2	2	2	2	2	2	2	2	2	2
470	2	2	2	2	2	2	2	2	2	1	2	2	2	2	2
471	2	2	2	2	2	2	2	2	2	2	2	2	2	2	2
472	2	2	2	2	2	2	2	2	2	2	2	2	2	2	2
473	2	2	2	2	2	2	2	2	2	2	2	2	2	2	2
474	2	2	2	2	2	2	2	2	2	2	2	2	2	2	2
475	2	2	2	2	2	2	2	2	2	2	2	2	2	2	2
476	2	2	2	2	2	2	2	2	2	2	2	2	2	2	2
477	2	2	2	2	2	2	2	2	2	2	2	2	2	2	2
478	2	2	2	2	2	2	2	2	2	2	2	2	2	2	2
479	2	2	2	2	2	2	2	2	2	2	2	2	2	2	2
480	2	2	2	2	2	2	2	2	2	2	2	2	2	2	2
481	2	2	2	2	2	2	2	2	2	2	2	2	2	2	2
482	2	2	2	2	2	2	2	2	2	2	2	2	2	2	2
483	2	2	2	2	2	2	2	2	2	2	2	2	2	2	2
484	2	2	2	2	2	2	2	2	2	2	2	2	2	2	2
485	2	2	2	2	2	2	2	2	2	2	2	2	2	2	2
486	2	2	2	2	2	2	2	2	2	2	2	2	2	2	2
487	2	2	2	2	2	2	2	2	2	2	2	2	2	2	2
488	2	2	2	2	2	2	2	2	2	2	2	2	2	2	2
489	2	2	2	2	2	2	2	2	2	2	2	2	2	2	2
490	2	2	2	2	2	2	2	2	2	2	2	2	2	2	2
491	2	2	2	2	2	2	2	2	2	2	2	2	2	2	2
492	2	2	2	2	2	2	2	2	2	2	2	2	2	2	2
493	2	2	2	2	2	2	2	2	2	2	2	2	2	2	2
494	2	2	2	2	2	2	2	2	2	2	2	2	2	2	2
495	2	2	2	2	2	2	2	2	2	2	2	2	2	2	2
496	2	2	2	2	2	2	2	2	2	2	2	2	2	2	2
497	2	2	2	2	2	2	2	2	2	2	2	2	2	2	2
498	2	2	2	2	2	2	2	2	2	2	2	2	2	2	2
499	2	2	2	2	2	2	2	2	2	2	2	2	2	2	2
500	2	2	2	2	2	2	2	2	2	2	2	2	2	2	2
501	2	2	2	2	2	2	2	2	2	2	2	2	2	2	2
502	2	2	2	2	2	2	2	2	2	2	2	2	2	2	2
503	2	2	2	2	2	2	2	2	2	2	2	2	2	2	2
504	2	2	2	2	2	2	2	2	2	2	2	2	2	2	2
505	2	2	2	2	2	2	2	2	2	2	2	2	2	2	2
506	2	2	2	2	2	2	2	2	2	2	2	2	2	2	2
507	2	2	2	2	2	2	2	2	2	2	2	2	2	2	2
508	2	2	2	2	2	2	2	2	2	2	2	2	2	2	2
509	2	2	2	2	2	2	2	2	2	2	2	2	2	2	2
510	2	2	2	2	2	2	2	2	2	2	2	2	2	2	2
511	2	2	2	2	2	2	2	2	2	2	2	2	2	2	2
512	2	2	2	2	2	2	2	2	2	2	2	2	2	2	2
513	2	2	2	2	2	2	2	2	2	2	2	2	2	2	2
514	2	2	2	2	2	2	2	2	2	2	2	2	2	2	2
515	2	2	2	2	2	2	2	2	2	2	2	2	2	2	2
516	2	2	2	2	2	2	2	2	2	2	2	2	2	2	2
517	2	2	2	2	2	2	2	2	2	2	2	2	2	2	2
518	2	2	2	2	2	2	2	2	2	2	2	2	2	2	2
519	2	2	2	2	2	2	2	2	2	2	2	2	2	2	2
520	2	2	2	2	2	2	2	2	2	2	2	2	2	2	2
521	2	2	1	2	2	2	2	2	2	2	2	2	2	2	2
522	2	2	2	2	2	2	2	2	2	2	2	2	2	2	2
523	2	2	2	2	2	2	2	2	2	2	2	2	2	2	2
524	2	2	2	2	2	2	2	2	2	2	2	2	2	2	2
525	2	2	2	2	2	2	2	2	2	2	2	2	2	2	2
526	2	2	2	2	2	2	2	2	2	2	2	2	2	2	2
527	2	2	2	2	2	2	2	2	2	2	2	2	2	2	2
528	2	2	2	2	2	2	2	2	2	2	2	2	2	2	2
529	2	2	2	2	2	2	2	2	2	2	2	2	2	2	2
530	2	2	2	2	2	2	2	2	2	2	2	2	2	2	2
531	2	2	2	2	2	2	2	2	2	2	2	2	2	2	2
532	2	2	2	2	2	2	2	2	2	2	2	2	2	2	2
533	2	2	2	2	2	2	2	2	2	2	2	2	2	2	2
534	2	2	2	2	2	2	2	2	2	2	2	2	2	2	2
535	2	2	2	2	2	2	2	2	2	2	2	2	2	2	2
536	2	2	2	2	2	2	2	2	2	2	2	2	2	2	2
537	2	2	2	2	2	2	2	2	2	2	2	2	2	2	2
538	2	2	2	2	2	2	2	2	2	2	2	2	2	2	2
539	2	2	2	2	2	2	2	2	2	2	2	2	2	2	2
540	2	2	2	2	2	2	2	2	2	2	2	2	2	2	2
541	2	2	2	2	2	2	2	2	2	2	2	2	2	2	2
542	2	2	2	2	2	2	2	2	2	2	2	2	2	2	2
543	2	2	2	2	2	2	2	2	2	2	2	2	2	2	2
544	2	2	2	2	2	2	2	2	2	2	2	2	2	2	2
545	2	2	2	2	2	2	2	2	2	2	2	2	2	2	2
546	2	2	2	2	2	2	2	2	2	2	2	2	2	2	2
547	2	2	2	2	2	2	2	2	2	2	2	2	2	2	2
548	2	2	2	2	2	2	2	2	2	2	2	2	2	2	2
549	2	2	2	2	2	2	2	2	2	2	2	2	2	2	2
550	2	2	2	2	2	2	2	2	2	2	2	2	2	2	2
551	2	2	2	2	2	2	2	2	2	2	2	2	2	2	2
552	2	2	2	2	2	2	2	2	2	2	2	2	2	2	2
553	2	2	2	2	2	2	2	2	2	2	2	2	2	2	2
554	2	2	2	2	2	2	2	2	2	2	2	2	2	2	2
555	2	2	2	2	2	2	2	2	2	2	2	2	2	2	2
556	2	2	2	2	2	2	2	2	2	2	2	2	2	2	2
557	2	2	2	2	2	2	2	2	2	2	2	2	2	2	2
558	2	2	2	2	2	2	2	2	2	1	2	2	2	2	2
559	2	2	2	2	2	2	2	2	2	2	2	2	2	2	2
560	2	2	2	2	2	2	2	2	2	2	2	2	2	2	2
561	2	2	2	2	2	2	2	2	2	2	2	2	2	2	2
562	2	2	2	2	2	2	2	2	2	2	2	2	2	2	2
563	2	2	2	2	2	2	2	2	2	2	2	2	2	2	2
564	2	2	2	2	2	2	2	2	2	2	2	2	2	2	2
565	2	2	2	2	2	2	2	2	2	2	2	2	2	2	2
566	2	2	2	2	2	2	2	2	2	2	2	2	2	2	2
567	2	2	2	2	2	2	2	2	2	2	2	2	2	2	2
568	2	2	2	2	2	2	2	2	2	2	2	2	2	2	2
569	2	2	2	2	2	2	2	2	2	2	2	2	2	2	2
570	2	2	2	2	2	2	2	2	2	2	2	2	2	2	2
571	2	2	2	2	2	2	2	2	2	2	2	2	2	2	2
572	2	2	2	2	2	2	2	2	2	2	2	2	2	2	2
573	2	2	2	2	2	2	2	2	2	2	2	2	2	2	2
574	2	2	2	2	2	2	2	2	2	2	2	2	2	2	2
575	2	2	2	2	2	2	2	2	2	2	2	2	2	2	2
576	2	2	2	2	2	2	2	2	2	2	2	2	2	2	2
577	2	2	2	2	2	2	2	2	2	2	2	2	2	2	2
578	2	2	2	2	2	2	2	2	2	2	2	2	2	2	2
579	2	2	2	2	2	2	2	2	2	2	2	2	2	2	2
580	2	2	2	2	2	2	2	2	2	2	2	2	2	2	2
581	2	2	2	2	2	2	2	2	2	2	2	2	2	2	2
582	2	2	2	2	2	2	2	2	2	2	2	2	2	2	2
583	2	2	2	2	2	2	2	2	2	2	2	2	2	2	2
584	2	2	2	2	2	2	2	2	2	2	2	2	2	2	2
585	2	2	2	2	2	2	2	2	2	2	2	2	2	2	2
586	2	2	2	2	2	2	2	2	2	2	2	2	2	2	2
587	2	2	2	2	2	2	2	2	2	2	2	2	2	2	2
588	2	2	2	2	2	2	2	2	2	2	2	2	2	2	2
589	2	2	2	2	2	2	2	2	2	2	2	2	2	2	2
590	2	2	2	2	2	2	2	2	2	2	2	2	2	2	2
591	2	2	2	2	2	2	2	2	2	2	2	2	2	2	2
592	2	2	2	2	2	2	2	2	2	2	2	2	2	2	2
593	2	2	1	2	2	2	2	2	2	2	2	2	2	2	2
594	2	2	2	2	2	2	2	2	2	2	2	2	2	2	2
595	2	2	2	2	2	2	2	2	2	2	2	2	2	2	2
596	2	2	2	2	2	2	2	2	2	2	2	2	2	2	2
597	2	2	2	2	2	2	2	2	2	2	2	2	2	2	2
598	2	2	2	2	2	2	2	2	2	2	2	2	2	2	2
599	2	2	2	2	2	2	2	2	2	2	2	2	2	2	2
600	2	2	2	2	2	2	2	2	2	2	2	2	2	2	2
601	2	2	2	2	2	2	2	2	2	2	2	2	2	2	2
602	2	2	2	2	2	2	2	2	2	2	2	2	2	2	2
603	2	2	2	2	2	2	2	2	2	2	2	2	2	2	2
604	2	2	2	2	1	2	2	2	2	2	2	2	2	2	2
605	2	2	2	2	2	2	2	2	2	2	2	2	2	2	2
606	2	2	2	2	2	2	2	2	2	2	2	2	2	2	2
607	2	2	2	2	2	2	2	2	2	2	2	2	2	2	2
608	2	2	2	2	2	2	2	2	2	2	2	2	2	2	2
609	2	2	2	2	2	2	2	2	2	2	2	2	2	2	2
610	2	2	2	2	2	2	2	2	2	2	2	2	2	2	2
611	2	2	2	2	2	2	2	2	2	2	2	2	2	2	2
612	2	2	2	2	2	2	2	2	2	2	2	2	2	2	2
613	2	2	2	2	2	2	2	2	2	2	2	2	2	2	2
614	2	2	2	2	2	2	2	2	2	2	2	2	2	2	2
615	2	2	2	2	2	2	2	2	2	2	2	2	2	2	2
616	2	2	2	2	2	2	2	2	2	2	2	2	2	2	2
617	2	2	2	2	2	2	2	2	2	2	2	2	2	2	2
618	2	2	2	2	2	2	2	2	2	2	2	2	2	2	2
619	2	2	2	2	2	2	2	2	2	2	2	2	2	2	2
620	2	2	2	2	2	2	2	2	2	2	2	2	2	2	2
621	2	2	2	2	2	2	2	2	2	2	2	2	2	2	2
622	2	2	2	2	2	2	2	2	2	2	2	2	2	2	2
623	2	2	2	2	2	2	2	2	2	2	2	2	2	2	2
624	2	2	2	2	2	2	2	2	2	2	2	2	2	2	2
625	2	2	2	2	2	2	2	2	2	2	2	2	2	2	2
626	2	2	2	2	2	2	2	2	2	2	2	2	2	2	2
627	2	2	2	2	2	2	2	2	2	2	2	2	2	2	2
628	2	2	2	2	2	2	2	2	2	2	2	2	2	2	2
629	2	2	2	2	2	2	2	2	2	2	2	2	2	2	2
630	2	2	2	2	2	2	2	2	2	2	2	2	2	2	2
631	2	2	2	2	2	2	2	2	2	2	2	2	2	2	2
632	2	2	2	2	2	2	2	2	2	2	2	2	2	1	2
633	2	2	2	2	2	2	2	2	2	2	2	2	2	2	2
634	2	2	2	2	2	2	2	2	2	2	2	2	2	2	2
635	2	2	2	2	2	2	2	2	2	2	2	2	2	2	2
636	2	2	2	1	2	2	2	2	2	2	2	2	2	2	2
637	2	2	2	2	2	2	2	2	2	2	2	2	2	2	2
638	2	2	2	2	2	2	2	2	2	2	2	2	2	2	2
639	2	2	2	2	2	2	2	2	2	2	2	2	2	2	2
640	2	2	2	2	2	2	2	2	2	2	2	2	2	2	2
641	2	2	2	2	2	2	2	2	2	2	2	2	2	2	2
642	2	2	2	2	2	2	2	2	2	2	2	2	2	2	2
643	2	2	2	2	2	2	2	2	2	2	2	2	2	2	2
644	2	2	2	2	2	2	2	2	2	2	2	2	2	2	2
645	2	2	2	2	2	2	2	2	2	2	2	2	2	2	2
646	2	2	2	2	2	2	2	2	2	2	2	2	2	2	2
647	2	2	2	2	2	2	2	2	2	2	2	2	2	2	2
648	2	2	2	2	2	2	2	2	2	2	2	2	1	2	2
649	2	2	2	2	2	2	2	2	2	2	2	2	2	2	2
650	2	2	2	2	2	2	2	2	2	2	2	2	2	2	2
651	2	2	2	2	2	2	2	2	2	2	2	2	2	2	2
652	2	2	2	2	2	2	2	2	2	2	2	2	2	2	2
653	2	2	2	2	2	2	2	2	2	2	2	2	2	2	2
654	2	2	2	2	2	2	2	2	2	2	2	2	2	2	2
655	2	2	2	2	2	2	2	2	2	2	2	2	2	2	2
656	2	2	2	2	2	2	2	2	2	2	2	2	2	2	2
657	2	2	2	2	2	2	2	2	2	2	2	2	2	2	2
658	2	2	2	2	2	2	2	2	2	2	2	2	2	2	2
659	2	2	2	2	2	2	2	2	2	2	2	2	2	2	2
660	2	2	2	2	2	2	2	2	2	2	2	2	1	2	2
661	2	2	2	2	2	2	2	2	2	2	2	1	2	2	2
662	2	2	2	2	2	2	2	2	2	2	2	2	2	2	2
663	2	2	2	2	2	2	2	2	2	2	2	2	2	2	2
664	2	2	2	2	2	2	2	2	2	2	2	2	2	2	2
665	2	2	2	2	2	2	2	2	2	2	2	2	2	2	2
666	2	2	2	2	2	2	2	2	2	2	2	2	2	2	2
667	2	2	2	2	2	2	2	2	2	2	2	2	2	2	2
668	2	2	2	2	2	2	2	2	2	2	2	2	2	2	2
669	2	2	2	2	2	2	2	2	2	2	2	2	2	2	2
670	2	2	2	2	2	2	2	2	2	2	2	2	2	2	2
671	2	2	2	2	2	2	2	2	2	2	2	2	2	2	2
672	2	2	2	2	2	2	2	2	2	2	2	2	2	2	2
673	2	2	2	2	2	2	2	2	2	2	2	2	2	2	2
674	2	2	2	2	2	2	2	2	2	2	2	2	2	2	2
675	2	2	2	2	2	2	2	2	2	2	2	2	2	2	2
676	2	2	2	2	2	2	2	2	2	2	2	2	2	2	2
677	2	2	2	2	2	2	2	2	2	2	2	2	2	2	2
678	2	2	2	2	2	2	2	2	2	2	2	2	2	2	2
679	2	2	2	2	2	2	2	2	2	2	2	2	2	2	2
680	2	2	2	2	2	2	2	2	2	2	2	2	2	2	2
681	2	2	2	2	2	2	2	2	2	2	2	2	2	2	2
682	2	2	2	2	2	2	2	2	2	2	2	2	2	2	2
683	2	2	2	2	2	2	2	2	2	2	2	2	2	2	2
684	2	2	2	2	2	2	2	2	2	2	2	2	2	2	2
685	2	2	2	2	2	2	2	2	2	2	2	2	2	2	2
686	2	2	2	2	2	2	2	2	2	2	2	2	2	2	2
687	2	2	2	2	2	2	2	2	2	2	2	2	2	1	2
688	2	2	2	2	2	2	2	2	2	2	2	2	2	2	2
689	2	2	2	2	2	2	2	2	2	2	2	2	2	2	2
690	2	2	2	2	2	2	2	2	2	2	2	2	2	2	2
691	2	2	2	2	2	2	2	2	2	2	2	2	2	2	2
692	2	2	2	2	2	2	2	2	2	2	2	2	2	2	2
693	2	2	2	2	2	2	2	2	2	2	2	2	2	2	2
694	2	2	2	2	2	2	2	2	2	2	2	2	2	2	2
695	2	2	2	2	2	2	2	2	2	2	2	2	2	2	2
696	2	2	2	2	2	2	2	2	2	2	2	2	2	2	2
697	2	2	2	2	2	2	2	2	2	2	2	2	2	2	2
698	2	2	2	2	2	2	2	2	2	2	2	2	2	2	2
699	2	2	2	2	2	2	2	2	2	2	2	2	2	2	2
700	2	2	2	2	2	2	2	2	2	2	2	2	2	2	2
701	2	2	2	2	2	2	2	2	2	2	2	2	2	2	2
702	2	2	2	2	2	2	2	2	2	2	2	2	2	2	2
703	2	2	2	2	2	2	2	2	2	2	2	2	2	2	2
704	2	2	2	2	2	2	1	2	2	2	2	2	2	2	2
705	2	2	2	2	2	2	2	2	2	2	2	2	2	2	2
706	2	2	2	2	2	2	2	2	2	2	2	2	2	2	2
707	2	2	2	2	2	2	2	2	2	2	2	2	2	2	2
708	2	2	2	2	2	2	2	2	2	2	2	2	2	2	2
709	2	2	2	2	2	2	2	2	2	2	2	2	2	2	2
710	2	2	2	2	2	2	2	2	2	2	2	2	2	2	2
711	2	2	2	2	2	2	2	2	2	2	2	2	2	2	2
712	2	2	2	2	2	2	2	2	2	2	2	2	2	2	2
713	2	2	2	2	2	2	2	2	2	2	2	2	2	2	2
714	2	2	2	2	2	2	2	2	2	2	2	2	2	2	2
715	2	2	2	2	2	2	2	2	2	2	2	2	2	2	2
716	2	2	2	2	2	2	2	2	2	2	2	2	2	2	2
717	2	2	2	2	2	2	2	2	2	2	2	2	2	2	2
718	2	2	2	2	2	2	2	2	2	2	2	2	2	2	2
719	2	2	2	2	2	2	2	2	2	2	2	2	2	2	2
720	2	2	2	2	2	2	2	2	2	2	2	2	2	2	2
721	2	2	2	2	2	2	2	2	2	2	2	2	2	2	2
722	2	2	2	2	2	2	2	2	2	2	2	2	2	2	2
723	2	2	2	2	2	2	2	2	2	2	2	2	2	2	2
724	2	2	2	2	2	2	2	2	2	2	2	2	2	2	2
725	2	2	2	2	2	2	2	2	2	2	2	2	2	2	2
726	2	2	2	2	2	2	2	2	2	2	2	2	2	2	2
727	2	2	2	2	2	2	2	2	2	2	2	2	2	2	2
728	2	2	2	2	2	2	2	2	2	2	2	2	2	2	2
729	2	2	2	2	2	2	2	2	2	2	2	2	2	2	2
730	2	2	2	2	2	2	2	2	2	2	2	2	2	2	2
731	2	2	2	2	2	2	2	2	2	2	2	2	2	2	1
732	2	2	2	2	2	2	2	2	2	2	2	2	2	2	2
733	2	2	2	2	2	2	2	2	2	2	2	2	2	2	2
734	2	2	2	2	2	2	2	2	2	2	2	2	2	2	2
735	2	2	2	2	2	2	2	2	2	2	2	2	2	2	2
736	2	2	2	2	2	2	2	2	2	2	2	2	2	2	2
737	2	2	2	2	2	2	2	2	2	2	2	2	2	2	2
738	2	2	2	2	2	2	2	2	2	2	2	2	2	2	2
739	2	2	2	2	2	2	2	2	2	2	2	2	2	2	2
740	2	2	2	2	2	2	2	2	2	2	2	2	2	2	2
741	1	2	2	2	2	2	2	2	2	2	2	2	2	2	2
742	2	2	2	2	2	2	2	2	2	2	2	2	2	2	2
743	2	2	2	2	2	2	2	2	2	2	2	2	2	2	2
744	2	2	2	2	2	2	2	2	2	2	2	2	2	2	2
745	2	2	2	2	2	2	2	2	2	2	2	2	2	2	2
746	2	2	2	2	2	2	2	2	2	2	2	2	2	2	2
747	2	2	2	2	2	2	2	2	2	2	2	2	2	2	2
748	2	2	2	2	2	2	2	2	2	2	2	2	2	2	2
749	2	2	2	2	2	2	2	2	2	2	2	2	2	2	2
750	2	2	2	2	2	2	2	2	2	2	2	2	2	2	2
751	2	2	2	2	2	2	2	2	2	2	2	2	2	2	2
752	2	2	2	2	2	2	2	2	2	2	2	2	2	2	2
753	2	2	2	2	2	2	2	2	2	2	2	2	2	2	2
754	2	2	2	2	2	2	2	2	2	2	2	2	2	2	2
755	2	2	2	2	2	2	2	2	2	2	2	2	2	2	2
756	2	1	2	2	2	2	2	2	2	2	2	2	2	2	2
757	2	2	2	2	2	2	2	2	2	2	2	2	2	1	2
758	2	2	2	2	2	2	2	2	2	2	2	2	2	2	2
759	2	2	2	2	2	2	2	2	2	2	2	2	2	2	2
760	2	2	2	2	2	2	2	2	2	2	2	2	2	2	2
761	2	2	2	2	2	2	2	2	2	2	1	2	2	2	2
762	2	2	2	2	2	2	2	2	2	2	2	2	2	2	2
763	2	2	2	2	2	2	2	2	2	2	2	2	1	2	2
764	2	2	2	2	2	2	2	2	2	2	2	2	2	2	2
765	2	2	2	2	2	2	2	2	2	2	2	2	2	2	2
766	2	2	2	2	2	2	2	2	2	2	2	2	2	2	2
767	2	2	2	2	2	2	2	2	2	2	2	2	2	2	2
768	2	2	2	2	2	2	2	2	2	2	2	2	2	2	2
769	2	2	2	2	2	2	2	2	2	2	2	2	2	2	2
770	2	2	2	2	2	2	2	2	2	2	2	2	2	2	2
771	2	2	2	2	2	2	2	2	2	2	2	2	2	2	2
772	2	2	2	2	2	2	2	2	2	2	2	2	2	2	2
773	2	2	2	2	2	2	2	2	2	2	2	2	2	2	2
774	2	2	2	2	2	2	2	2	2	2	2	2	2	2	2
775	2	2	2	2	2	2	2	2	2	2	2	2	2	2	2
776	2	2	2	2	2	2	2	2	2	2	2	2	2	2	2
777	2	2	2	2	2	2	2	2	2	2	1	2	2	2	2
778	2	2	2	2	2	2	2	2	2	2	2	2	2	2	2
779	2	2	2	2	2	2	2	2	2	2	2	2	2	2	2
780	2	2	2	2	2	2	2	2	2	2	2	2	2	2	2
781	2	2	2	2	2	2	2	2	2	2	2	2	2	2	2
782	2	2	2	2	2	2	2	2	2	2	2	2	2	2	2
783	1	2	2	2	2	2	2	2	2	2	2	2	2	2	2
784	2	2	2	2	2	2	2	2	2	2	2	2	2	2	2
785	2	2	2	2	2	2	2	2	2	2	2	2	2	2	2
786	1	2	2	2	2	2	2	2	2	2	2	2	2	2	2
787	2	2	2	2	2	2	2	2	2	2	2	2	2	2	2
788	2	2	2	2	2	2	2	2	2	2	2	2	2	2	2
789	2	2	2	2	2	2	2	2	2	2	2	2	2	2	2
790	2	2	2	2	2	2	2	2	2	2	2	2	2	2	2
791	2	2	2	2	2	2	2	2	2	2	2	2	2	2	2
792	2	2	2	2	2	2	2	2	2	2	2	2	2	2	2
793	2	2	2	2	2	2	2	2	2	2	2	2	2	2	2
794	2	2	2	2	2	2	2	2	2	2	2	2	2	1	2
795	2	2	2	2	2	2	2	2	2	2	2	2	2	2	2
796	2	2	2	2	2	2	2	2	2	2	2	2	2	2	2
797	2	2	2	2	2	2	2	2	2	2	2	2	2	2	2
798	2	2	2	2	2	2	2	2	2	2	2	2	2	2	2
799	2	2	2	2	2	2	2	2	2	2	2	2	2	2	2
800	2	2	2	2	2	2	2	2	2	2	2	2	2	2	2
801	2	2	2	2	2	2	2	2	2	2	2	2	2	2	2
802	2	2	2	2	2	2	2	2	2	2	2	2	2	2	2
803	2	2	2	2	2	2	2	2	2	2	2	2	2	2	2
804	2	2	2	2	2	2	2	2	2	2	2	2	2	2	2
805	2	2	2	2	2	2	2	2	2	2	2	2	2	2	2
806	2	2	2	2	2	2	2	2	2	2	2	2	2	2	2
807	2	2	2	2	2	2	2	2	2	2	1	2	2	2	2
808	2	2	2	2	1	2	2	2	2	2	2	2	2	2	2
809	2	2	2	2	2	2	2	2	2	2	2	2	2	2	2
810	2	2	2	2	2	2	2	2	2	2	2	2	2	2	2
811	2	2	2	2	2	2	2	2	2	2	2	2	2	2	2
812	2	2	2	2	2	2	2	2	2	2	2	2	2	2	2
813	2	2	2	2	2	2	2	2	2	2	2	2	2	2	2
814	2	2	2	2	2	2	2	2	2	2	2	2	2	2	2
815	2	2	2	2	2	2	2	2	2	2	2	2	2	2	2
816	2	2	2	2	2	2	2	2	2	2	2	2	2	2	2
817	2	2	2	2	2	2	2	2	2	2	2	2	2	2	2
818	2	2	2	2	2	2	2	2	2	2	2	1	2	2	2
819	2	2	2	2	2	2	2	2	2	2	2	2	2	2	2
820	2	2	2	2	2	2	2	2	2	2	2	2	2	2	2
821	2	2	2	2	2	2	2	2	2	2	2	2	2	2	2
822	2	2	2	2	2	2	2	2	2	2	2	2	2	2	2
823	2	2	2	2	2	2	2	2	2	2	2	2	2	2	2
824	2	2	2	2	2	2	2	2	2	2	2	2	2	2	2
825	2	2	2	2	2	2	2	2	2	2	2	2	2	2	2
826	2	2	2	2	2	2	2	2	2	2	2	2	2	2	2
827	2	2	2	2	2	2	2	2	2	2	2	2	2	2	2
828	2	2	2	2	2	2	2	2	2	2	2	2	2	2	2
829	1	2	2	2	2	2	2	2	2	2	2	2	2	2	2
830	2	2	2	2	2	2	2	2	2	2	2	2	2	2	2
831	2	2	2	2	2	2	2	2	2	2	2	2	2	2	2
832	2	2	2	2	2	2	2	2	2	2	2	2	2	2	2
833	2	2	2	2	2	2	1	2	2	2	2	2	2	2	2
834	2	2	2	2	2	2	2	2	2	2	2	2	2	2	2
835	2	2	2	2	2	2	2	2	2	2	2	2	2	2	2
836	2	2	2	2	2	2	2	2	2	2	2	2	2	2	2
837	2	2	2	2	2	2	2	2	2	2	2	2	2	2	2
838	2	2	2	2	2	2	2	2	2	2	2	2	2	2	2
839	2	2	2	2	2	2	2	2	2	2	2	2	2	2	2
840	2	2	2	2	2	2	2	2	2	2	2	2	2	2	2
841	2	2	2	2	2	2	2	2	2	2	2	2	2	2	2
842	2	2	2	2	2	2	2	2	2	2	2	2	2	2	2
843	2	2	2	2	2	2	2	2	2	2	2	2	2	2	2
844	2	2	2	2	2	2	2	2	2	2	2	2	2	2	2
845	2	2	2	2	2	2	2	2	2	2	2	2	2	2	2
846	2	2	2	2	2	2	2	2	2	2	2	2	2	2	2
847	2	2	2	2	2	2	2	2	2	2	2	2	2	2	2
848	2	2	2	2	2	2	2	2	2	2	2	2	2	2	2
849	2	2	2	2	2	2	2	2	2	2	2	2	2	2	2
850	2	2	2	2	2	2	2	2	2	2	2	2	2	2	2
851	2	2	2	2	2	2	2	2	2	2	2	2	2	2	2
852	2	2	2	2	2	2	2	2	2	2	2	2	2	2	2
853	2	2	2	2	2	2	2	2	2	2	2	2	2	2	2
854	2	2	2	2	2	2	2	2	2	2	2	2	2	2	2
855	2	2	2	2	2	2	2	2	2	2	2	2	2	2	2
856	2	2	2	2	2	2	2	2	2	2	2	2	2	2	2
857	2	2	2	2	2	2	2	2	2	2	2	2	2	2	2
858	2	2	2	2	2	2	2	2	2	2	2	2	2	2	2
859	2	2	2	2	2	2	2	2	2	2	2	2	2	2	2
860	2	2	2	2	2	2	2	2	2	2	2	2	2	2	2
861	2	2	2	2	2	2	2	2	2	2	2	2	2	2	2
862	2	2	2	2	2	2	2	2	2	2	2	2	2	2	2
863	2	2	2	2	2	2	2	2	2	2	2	2	2	2	2
864	2	2	2	2	2	2	2	2	2	2	2	2	2	2	2
865	2	2	2	2	2	2	2	2	2	2	2	2	2	2	2
866	2	2	2	2	2	2	2	2	2	2	2	2	2	2	2
867	2	2	2	2	2	2	2	2	2	2	2	2	2	2	2
868	2	2	2	2	2	2	2	2	2	2	2	2	2	2	2
869	2	2	2	2	2	1	2	2	2	2	2	2	2	2	2
870	2	2	2	2	2	2	2	2	2	2	2	2	2	2	2
871	2	2	2	2	2	2	2	2	2	2	2	2	2	2	2
872	2	2	2	2	2	2	2	2	2	2	2	2	2	2	2
873	2	2	2	2	2	2	2	2	2	2	2	2	2	2	2
874	2	2	2	2	2	2	2	2	2	2	2	2	2	2	2
875	2	2	2	2	2	2	2	2	2	2	2	2	2	2	2
876	2	2	2	2	2	2	2	2	2	2	2	2	2	2	2
877	2	2	2	2	1	2	2	2	2	2	2	2	2	2	2
878	2	2	2	2	2	2	2	2	2	2	2	2	2	2	2
879	2	2	2	2	2	2	2	2	2	2	2	2	2	2	2
880	2	2	2	2	2	2	2	2	2	2	2	2	2	2	2
881	2	2	2	2	2	2	2	2	2	2	2	2	2	2	2
882	2	2	2	2	2	2	2	2	2	2	2	2	2	1	2
883	2	2	2	2	2	2	2	2	2	2	2	2	2	2	2
884	2	2	2	2	2	2	2	2	2	2	2	2	2	2	2
885	2	2	2	2	2	2	2	2	2	2	2	2	2	2	2
886	2	2	2	2	2	2	2	2	2	2	2	2	2	2	2
887	2	2	2	2	2	2	2	2	2	2	2	2	2	2	2
888	2	2	2	2	2	2	2	2	2	2	2	2	2	2	2
889	2	2	2	2	2	2	2	2	2	2	2	2	2	2	2
890	2	2	2	2	2	2	2	2	2	2	2	2	2	2	2
891	2	2	2	2	2	2	2	2	2	2	2	2	2	2	2
892	2	2	2	2	2	2	2	2	2	2	2	2	2	2	2
893	2	2	2	2	2	1	2	2	2	2	2	2	2	2	2
894	2	2	2	2	2	2	2	2	2	2	2	2	2	2	2
895	2	2	2	2	2	2	2	2	2	2	2	2	2	2	2
896	2	2	2	2	2	2	2	2	2	2	2	2	2	2	2
897	2	2	2	2	2	2	2	2	2	2	2	2	2	2	2
898	2	2	2	2	2	2	2	2	2	2	2	2	2	2	2
899	2	2	2	2	2	2	2	2	2	2	2	2	2	2	2
900	2	2	2	2	2	2	2	2	2	2	2	2	2	2	2
901	2	2	2	2	2	2	2	2	2	2	2	2	2	2	2
902	2	2	2	2	2	2	2	2	2	2	2	2	2	2	2
903	2	2	2	2	2	2	2	2	2	2	2	2	2	2	2
904	2	2	2	2	2	2	2	2	2	2	2	2	2	2	2
905	2	2	2	2	2	2	2	2	2	2	2	2	2	2	2
906	2	2	2	2	2	2	2	2	2	2	2	2	2	2	2
907	2	2	2	1	2	2	2	2	2	2	2	2	2	2	2
908	2	2	2	2	2	2	2	2	2	2	2	2	2	2	2
909	2	2	2	2	2	2	2	2	2	2	2	2	2	2	2
910	2	2	2	2	2	2	2	2	2	2	2	2	2	2	2
911	2	2	2	2	2	2	2	2	2	2	2	2	2	2	2
912	2	2	2	2	2	2	2	2	2	2	2	2	2	2	2
913	2	2	2	2	2	2	2	2	2	2	2	2	2	2	2
914	2	2	2	2	2	2	2	2	2	2	2	2	2	2	2
915	2	2	2	2	2	2	2	2	2	2	2	2	2	2	2
916	2	2	2	2	2	2	2	2	2	2	2	2	2	2	2
917	2	2	2	2	2	2	2	2	2	2	2	2	2	2	2
918	2	2	2	2	2	2	2	2	2	2	2	2	2	2	2
919	2	2	2	2	2	2	2	2	2	2	2	2	2	2	2
920	2	2	2	2	2	2	2	2	2	2	2	2	2	2	2
921	2	2	2	2	2	2	2	2	2	2	2	2	2	2	2
922	2	2	2	2	2	2	2	2	2	2	2	2	2	2	2
923	2	2	2	2	2	2	2	2	2	2	2	2	2	2	2
924	2	2	2	2	2	2	2	2	2	2	2	2	2	2	2
925	2	2	2	2	2	2	2	2	2	2	2	2	2	2	2
926	2	2	2	2	2	2	2	2	1	2	2	2	2	2	2
927	2	2	2	2	2	2	2	2	2	2	2	2	2	2	2
928	2	2	2	2	2	2	2	2	2	2	2	2	2	2	2
929	2	2	2	2	2	2	2	2	2	2	2	2	2	2	2
930	2	2	2	2	2	2	2	2	2	2	2	2	2	2	2
931	2	2	2	2	2	2	2	2	2	2	2	2	2	2	2
932	2	2	2	2	2	2	2	2	2	2	2	2	2	2	2
933	2	2	2	2	2	2	2	2	2	2	1	2	2	2	2
934	2	2	2	2	2	2	2	2	2	2	2	2	2	2	2
935	2	2	2	2	2	2	2	2	2	2	2	2	2	2	2
936	2	2	2	2	2	2	2	2	2	2	2	2	2	2	2
937	2	2	2	2	2	2	2	2	2	2	2	2	2	2	2
938	2	2	2	2	2	2	2	2	2	2	2	2	2	2	2
939	2	2	2	2	2	2	2	2	2	2	2	2	2	2	2
940	2	2	2	2	2	2	2	2	2	2	2	2	2	2	2
941	2	2	2	2	2	2	2	2	2	2	2	2	2	2	2
942	2	2	2	2	2	2	2	2	2	2	2	2	2	2	2
943	2	2	2	2	2	2	2	2	2	2	2	2	2	2	2
944	2	2	2	2	2	2	2	2	2	2	2	2	2	2	2
945	2	2	2	2	2	2	2	2	2	2	2	2	2	2	2
946	2	2	2	2	2	2	2	2	2	2	2	2	2	2	2
947	2	2	2	2	2	2	2	2	2	2	2	2	2	2	2
948	2	2	2	2	2	2	2	2	2	2	2	2	2	2	2
949	2	2	2	2	2	2	2	2	2	2	2	2	2	2	2
950	2	2	2	2	2	2	2	2	2	2	2	2	2	2	2
951	2	2	2	2	2	2	2	2	2	2	2	2	2	2	2
952	2	2	2	2	2	2	2	2	2	2	2	2	2	2	2
953	2	2	2	2	2	2	2	2	2	2	2	2	2	2	2
954	2	2	2	2	2	2	2	2	2	2	2	2	2	2	2
955	2	2	2	2	2	2	2	2	2	2	2	2	2	2	2
956	2	2	2	2	2	2	2	2	2	2	2	2	2	2	2
957	2	2	2	2	2	2	2	2	2	2	2	2	2	2	2
958	2	2	2	2	2	2	2	2	2	2	2	2	2	2	2
959	2	2	2	2	2	2	2	2	2	2	2	2	2	2	2
960	2	2	2	2	2	2	2	2	2	2	2	2	2	2	2
961	2	2	2	2	2	2	2	2	2	2	2	2	2	2	2
962	2	2	2	2	2	2	2	2	2	2	2	2	2	2	2
963	2	2	2	2	2	2	2	2	2	2	2	2	2	2	2
964	2	2	2	2	2	2	2	1	2	2	2	2	2	2	2
965	2	2	2	2	2	2	2	2	2	2	2	2	2	2	2
966	2	2	2	2	2	2	2	2	2	2	2	2	2	2	2
967	2	2	2	2	2	2	2	2	2	2	2	2	2	2	2
968	2	1	2	2	2	2	2	2	2	2	2	2	2	2	2
969	2	2	2	2	2	2	2	2	2	2	2	2	2	2	2
970	2	2	2	2	2	2	2	2	2	2	2	2	2	2	2
971	2	2	2	2	2	2	2	2	2	1	2	2	2	2	2
972	2	2	2	2	2	2	2	2	2	2	2	2	2	2	2
973	2	2	2	2	2	2	2	2	2	2	2	2	2	2	2
974	2	2	2	2	2	2	2	2	2	2	2	2	2	2	2
975	2	2	2	2	2	2	2	2	2	2	2	2	2	2	2
976	2	2	2	2	2	2	2	2	2	2	2	2	2	2	2
977	2	2	2	2	2	2	2	2	2	2	2	2	2	2	2
978	2	2	2	2	2	2	2	2	2	2	2	2	2	2	2
979	2	2	2	2	2	2	2	2	2	2	2	2	2	2	2
980	2	2	2	2	2	2	2	2	2	2	2	2	2	2	2
981	2	2	2	2	2	2	2	2	2	2	2	2	2	2	2
982	2	2	2	2	2	2	2	2	2	2	2	2	2	2	2
983	2	2	2	2	1	2	2	2	2	2	2	2	2	2	2
984	2	2	2	2	2	2	2	2	2	2	2	2	2	2	2
985	2	2	2	2	2	2	2	2	2	2	2	2	2	2	2
986	2	2	2	2	2	2	2	2	2	2	2	2	2	2	2
987	2	2	2	2	2	2	2	2	2	2	2	2	2	2	2
*1=yes; 2=no

## Sheet: Supplement of potassium
Table 4 Supplement of potassium in hypokalemia group
Patients number	10% potassium chloride solution (g)	potassium containing solutions				Total supplement of potassium(g)
		hydroxyethyl starch 130 / 0.4	sodium potassium magnesium calcium and glucose injection	succinyl gelatin injection	lactate Ringer's solution
1	1.5	0.45	/	/	/	1.95
2	1	0.15	/	/	/	1.15
3	4	/	0.15	/	/	4.15
4	1	0.15	0.15	/	/	1.3
5	1	/	/	/	/	1
6	/	0.15	0.15	/	/	0.3
7	2	/	/	0.015	/	2.015
8	2	0.15	/	/	/	2.15
9	1	/	/	/	/	1
10	3	0.3	/	/	/	3.3
11	2	0.3	/	/	/	2.3
12	2	/	0.15	0.015	/	2.165
13	2	/	/	0.015	/	2.015
14	1	/	0.15	0.015	/	1.165
15	1	0.15	0.15	/	/	1.3
16	1	/	0.075	/	/	1.075
17	1	/	0.15	0.015	/	1.165
18	1	/	/	0.015	/	1.015
19	/	0.15	0.15	/	/	0.3
20	2	/	0.075	/	/	2.075
21	2	/	/	0.015	/	2.015
22	1	0.3	/	/	/	1.3
23	1	/	0.075	/	/	1.075
24	1	/	/	0.015	/	1.015
25	2	/	0.15	0.015	/	2.165
26	1	/	/	0.015	/	1.015
27	1	0.15	0.15	/	/	1.3
28	1	/	/	/	/	1
29	1	/	/	/	/	1
30	/	0.15	0.15	/	/	0.3
31	2	0.15	/	/	/	2.15
32	1	/	0.15	/	/	1.15
33	1	/	/	0.015	/	1.015
34	1	/	0.075	0.015	/	1.09
35	1	/	0.075	0.015	/	1.09
36	1	0.3	/	/	/	1.3
37	1	0.15	/	/	/	1.15
38	1	0.15	/	/	/	1.15
39	/	/	/	/	/	0
40	1	0.15	/	/	/	1.15
41	1.5	0.45	/	/	/	1.95
42	1	/	/	/	/	1
43	1	0.15	0.15	0.03	/	1.33
44	1	/	/	/	/	1
45	/	0.15	/	/	/	0.15
46	1	/	0.15	0.015	/	1.165
47	1	/	/	/	/	1
48	/	/	0.075	/	/	0.075
49	1	/	/	/	/	1
50	1	/	0.075	/	/	1.075
51	1	/	0.075	/	/	1.075
52	2	0.15	/	/	/	2.15
53	/	0.15	/	0.03	/	0.18
54	1	/	/	/	/	1
55	1	0.15	/	/	/	1.15
56	1	/	0.15	/	/	1.15
57	1	0.15	/	/	/	1.15
58	1	/	0.15	0.015	/	1.165
59	1	/	0.15	/	/	1.15
60	1	/	/	/	/	1
61	1	/	/	0.015	/	1.015
62	5	0.15	/	0.015	/	5.165
63	/	/	/	/	/	0
64	1	0.15	/	0.015	/	1.165
65	1	/	/	/	/	1
66	1	0.3	/	/	/	1.3
67	2	0.15	/	/	/	2.15
68	1	/	/	0.015	/	1.015
69	1	/	0.15	0.015	/	1.165
70	1	0.15	/	/	/	1.15
71	1	0.15	/	/	/	1.15
72	1	0.3	0.075	/	/	1.375
73	/	/	/	/	/	0
74	1	/	0.225	0.015	/	1.24
75	1	/	/	/	/	1
76	/	/	0.15	0.015	/	0.165
77	1	/	/	/	/	1
78	/	/	/	/	/	0
79	1	0.15	/	/	/	1.15
80	2	0.15	/	/	/	2.15
81	2	0.15	0.15	0.015	/	2.315
82	1	/	/	/	/	1
83	1	/	/	0.015	/	1.015
84	/	/	0.15	/	/	0.15
85	/	/	/	/	/	0
86	/	/	/	/	/	0
87	1	/	/	/	/	1
88	/	/	/	/	/	0
89	1	/	0.075	0.015	/	1.09
90	1	0.15	0.075	/	/	1.225
91	1	/	/	0.015	/	1.015
92	/	0.15	0.15	/	/	0.3
93	/	0.15	0.15	/	/	0.3
94	/	0.15	0.15	0.015	/	0.315
95	1	/	/	0.015	/	1.015
96	/	0.075	/	/	/	0.075
97	/	0.3	/	/	/	0.3
98	1	/	/	0.03	/	1.03
99	1	/	/	0.015	/	1.015
100	1	/	/	0.015	/	1.015
101	/	/	/	0.03	/	0.03
102	1	0.15	/	/	/	1.15
103	/	/	/	/	/	0
104	1	/	/	0.015	/	1.015
105	1	0.15	/	/	/	1.15
106	1	0.15	/	/	/	1.15
107	/	/	/	/	/	0
108	/	0.15	/	/	/	0.15
109	0.5	0.15	0.075	/	/	0.725
110	1	/	0.075	0.015	/	1.09
111	/	/	0.3	/	/	0.3
112	1	/	/	0.015	/	1.015
113	/	/	/	/	/	0
114	1	/	0.15	0.015	/	1.165
115	2	0.15	/	/	/	2.15
116	/	0.15	0.15	/	/	0.3
117	/	/	/	/	/	0
118	/	/	0.15	0.015	/	0.165
119	/	/	0.15	0.015	/	0.165
120	/	0.15	/	/	/	0.15
121	/	0.15	/	/	/	0.15
122	/	/	0.15	/	/	0.15
123	/	0.15	0.15	/	/	0.3
124	1	0.15	/	/	/	1.15
125	1	/	/	/	/	1
126	1	/	/	/	/	1
127	/	0.15	/	/	/	0.15
128	/	/	/	0.015	/	0.015
129	/	0.15	0.075	/	/	0.225
130	/	0.15	0.15	/	/	0.3
131	/	/	0.075	0.015	/	0.09
132	/	/	0.15	/	/	0.15
133	/	/	/	/	/	0
134	/	0.15	/	/	/	0.15
135	/	/	/	0.015	/	0.015
136	/	/	0.15	/	/	0.15
137	0.3	/	/	/	/	0.3
138	/	0.15	0.15	/	/	0.3
139	/	0.15	/	/	/	0.15
140	/	0.15	/	/	/	0.15
141	1	0.15	0.3	/	/	1.45
142	/	0.15	/	/	/	0.15
143	/	0.15	0.15	/	/	0.3
144	/	0.3	/	/	/	0.3
145	/	/	/	0.015	/	0.015
146	0.5	0.15	0.3	/	/	0.95
147	/	0.15	/	0.015	/	0.165
148	/	0.15	/	/	/	0.15
149	/	/	/	/	/	0
150	/	/	/	0.015	/	0.015
151	/	0.15	0.15	/	/	0.3
152	1	/	/	0.03	/	1.03
153	/	/	0.15	0.015	/	0.165
154	1	/	/	/	/	1
155	/	/	/	/	/	0
156	1	/	/	/	/	1
157	/	0.15	/	/	/	0.15
158	/	/	0.15	/	/	0.15
159	/	0.15	0.15	/	/	0.3
160	/	0.15	0.075	/	/	0.225
161	/	/	0.15	0.015	/	0.165
162	/	0.15	0.15	/	/	0.3
163	0.5	/	0.15	/	/	0.65
164	1	/	/	0.015	/	1.015
165	1	0.15	/	/	/	1.15
166	/	0.15	0.15	/	/	0.3
167	1	/	/	/	/	1
168	/	0.15	0.15	/	/	0.3
169	/	0.15	0.15	/	/	0.3
170	/	/	/	0.015	/	0.015
171	/	/	0.075	/	/	0.075
172	1	/	/	/	/	1
173	1	0.3	0.15	/	/	1.45
174	/	/	/	/	/	0
175	/	/	/	/	/	0
176	/	/	/	/	/	0
177	/	/	/	/	/	0
178	/	0.3	/	/	/	0.3
179	1	/	/	0.015	/	1.015
180	/	0.15	/	/	/	0.15
181	/	/	/	0.015	/	0.015
182	/	0.15	/	/	/	0.15
183	/	/	0.15	/	/	0.15
184	/	/	/	0.015	/	0.015
185	/	/	/	0.015	/	0.015
186	1	0.15	/	/	/	1.15
187	/	/	/	0.015	0.45	0.465
188	/	/	/	0.015	/	0.015
189	0.5	0.15	0.15	0.015	/	0.815
190	0.5	/	/	0.03	/	0.53
191	/	/	0.075	0.015	/	0.09
192	/	0.15	0.15	/	/	0.3
193	/	/	/	0.015	/	0.015
194	/	/	/	/	/	0
195	/	/	0.15	0.015	/	0.165
196	/	/	0.15	/	/	0.15
197	/	/	0.15	0.015	/	0.165
198	/	0.15	/	/	/	0.15
199	1	0.15	/	/	/	1.15
200	/	0.15	/	/	/	0.15
201	/	/	/	/	/	0
202	/	0.3	/	/	/	0.3
203	/	0.3	/	/	/	0.3
204	/	0.15	/	/	/	0.15
205	/	0.15	/	/	/	0.15
206	/	0.15	/	/	/	0.15
207	/	0.15	0.15	/	/	0.3
208	/	0.15	0.15	/	/	0.3
209	/	0.3	/	/	/	0.3
210	/	0.15	/	/	/	0.15
211	/	/	/	0.03	/	0.03
212	1	/	/	/	/	1
213	/	0.15	/	/	/	0.15
214	/	/	/	/	/	0
215	/	/	/	/	/	0
216	/	/	/	/	/	0
217	/	/	/	/	/	0
218	/	0.3	0.15	/	/	0.45
219	/	/	/	/	/	0
220	/	/	/	0.015	/	0.015
221	1	/	/	0.015	/	1.015
222	/	/	/	0.015	/	0.015
223	/	0.15	0.075	/	/	0.225
224	/	0.15	/	/	/	0.15
225	1	0.15	0.15	/	/	1.3
226	/	0.15	0.15	/	/	0.3
227	/	/	0.15	0.015	/	0.165
228	/	/	/	0.015	/	0.015
229	/	/	0.075	0.015	/	0.09
230	/	0.15	0.15	/	/	0.3
231	1	0.15	/	/	/	1.15
232	/	0.15	/	0.015	/	0.165
233	/	/	0.15	/	/	0.15
234	1	0.15	/	/	/	1.15
235	/	/	/	0.015	/	0.015
236	1	0.15	/	/	/	1.15
237	1	/	/	/	/	1
238	1	0.15	/	/	/	1.15
239	/	/	0.15	0.015	/	0.165
240	/	/	/	/	/	0
241	/	0.15	/	/	/	0.15
242	/	0.15	0.15	/	/	0.3
243	1	0.15	/	/	/	1.15
244	/	/	/	0.015	/	0.015
245	0.5	/	0.15	0.015	/	0.665
246	/	/	0.15	/	/	0.15
247	/	/	/	0.015	/	0.015
248	/	0.15	/	/	/	0.15
249	/	/	0.15	0.015	/	0.165
250	/	/	/	0.015	/	0.015
251	/	/	0.075	0.015	/	0.09
252	/	0.15	/	/	/	0.15
253	1	/	/	/	/	1
254	/	/	/	/	/	0
255	/	/	/	0.015	/	0.015
256	/	/	/	/	/	0
257	2	/	0.225	0.045	/	2.27
258	/	0.15	/	/	/	0.15
259	/	/	/	0.03	/	0.03
260	/	0.15	/	/	/	0.15
261	/	0.3	/	/	/	0.3
262	/	0.15	/	/	/	0.15
263	/	/	/	/	/	0
264	/	/	0.15	0.03	/	0.18
265	/	/	0.15	/	/	0.15
266	/	/	/	/	/	0
267	/	0.3	0.075	/	/	0.375
268	/	/	/	/	/	0
269	/	/	/	0.045	/	0.045
270	/	0.3	/	/	/	0.3
271	/	0.15	0.15	/	/	0.3
272	/	/	0.15	/	/	0.15
273	/	/	/	0.03	/	0.03
274	/	0.15	/	/	/	0.15
275	0.5	/	/	/	/	0.5
276	/	0.15	/	/	/	0.15
277	/	0.15	/	/	/	0.15
278	/	0.15	/	/	/	0.15
279	/	/	/	/	/	0
280	/	0.15	/	0.015	/	0.165
281	/	0.15	/	0.015	/	0.165
282	/	0.3	/	/	/	0.3
283	/	0.3	/	/	/	0.3
284	/	0.15	0.15	/	/	0.3
285	/	0.3	/	/	/	0.3
286	/	0.15	0.15	/	/	0.3
287	/	0.15	/	0.015	/	0.165
288	/	0.15	/	/	/	0.15
289	/	0.3	/	/	/	0.3
290	1	/	/	0.03	/	1.03
291	/	/	/	0.015	/	0.015
292	/	/	/	0.015	/	0.015
293	/	/	/	0.015	/	0.015
294	/	0.45	/	/	/	0.45
295	/	0.3	/	/	/	0.3
296	/	0.15	/	/	/	0.15
297	/	/	0.15	/	/	0.15
298	/	0.15	/	/	/	0.15
299	/	0.15	0.15	/	/	0.3
300	/	/	/	0.015	/	0.015
301	1	0.3	/	/	/	1.3
302	/	/	/	/	/	0
303	/	/	/	0.015	/	0.015
304	/	/	/	/	/	0
305	/	0.3	0.075	/	/	0.375
306	/	/	/	/	/	0
307	/	/	/	/	/	0
308	/	/	/	0.015	/	0.015
309	1	/	/	/	/	1
310	/	/	0.15	/	/	0.15
311	/	/	/	0.015	/	0.015
312	1	0.15	/	/	/	1.15
313	/	/	0.15	/	/	0.15
314	/	/	/	/	/	0
315	1	/	/	/	/	1
316	/	/	/	/	/	0
317	/	0.15	/	/	/	0.15
318	/	/	/	/	/	0
319	/	0.15	0.15	/	/	0.3
320	/	/	/	0.015	/	0.015
321	/	/	0.075	0.015	/	0.09
322	1	0.15	/	/	/	1.15
323	1	0.15	/	/	/	1.15
324	/	0.15	0.075	/	/	0.225
325	/	/	/	0.015	/	0.015
326	1	0.15	/	/	/	1.15
327	/	/	/	0.015	/	0.015
328	/	/	/	/	/	0
329	/	/	0.075	0.015	/	0.09
330	/	0.15	0.075	/	/	0.225
331	/	/	/	/	/	0
332	/	/	0.15	/	/	0.15
333	/	/	/	0.015	/	0.015
334	/	0.15	/	/	/	0.15
335	/	/	0.15	/	/	0.15
336	/	/	0.15	/	/	0.15
337	/	/	/	/	/	0
338	/	/	/	0.015	/	0.015
339	/	0.15	/	/	/	0.15
340	/	/	/	/	/	0
341	/	0.15	/	0.015	/	0.165
342	/	/	/	0.015	/	0.015
343	1	/	/	/	/	1
344	1	0.045	/	/	/	1.045
345	/	0.15	/	/	/	0.15
346	/	0.15	/	/	/	0.15
347	/	/	/	0.03	/	0.03
348	/	0.15	/	/	/	0.15
349	/	0.15	/	/	/	0.15
350	/	0.15	0.15	/	/	0.3
351	/	0.15	/	/	/	0.15
352	/	/	/	0.015	/	0.015
353	/	/	0.075	0.015	/	0.09
354	/	0.15	/	/	/	0.15
355	/	/	0.075	0.015	/	0.09
356	/	/	0.075	0.015	/	0.09
357	/	/	/	0.03	/	0.03
358	/	0.3	/	/	/	0.3
359	/	0.6	0.075	/	/	0.675
360	/	/	/	/	/	0
361	/	/	/	0.03	/	0.03
362	/	0.3	/	/	/	0.3
363	/	/	/	/	/	0
364	/	/	0.15	/	/	0.15
365	/	/	0.15	/	/	0.15
366	/	/	/	0.015	/	0.015
367	/	0.15	/	/	/	0.15
368	/	/	0.15	/	/	0.15
369	/	/	/	/	/	0
370	/	0.15	0.15	/	/	0.3
371	/	/	/	0.015	/	0.015
372	/	/	/	0.03	/	0.03
373	/	/	/	/	/	0
374	/	/	/	/	/	0
375	/	0.3	/	/	/	0.3
376	/	/	/	0.015	/	0.015
377	/	/	/	0.015	/	0.015
378	/	/	/	0.015	/	0.015
379	/	0.15	/	/	/	0.15
380	/	/	/	0.03	/	0.03
381	/	0.15	/	/	/	0.15
382	/	0.15	/	/	/	0.15
383	/	/	/	0.015	/	0.015
384	/	/	/	/	/	0
385	/	/	0.075	0.03	/	0.105
386	/	/	/	/	/	0
387	/	0.15	/	/	/	0.15
388	/	/	/	/	/	0
389	/	/	/	/	/	0
390	/	0.6	/	/	/	0.6
391	/	/	/	/	/	0
392	/	/	/	/	/	0
393	/	0.15	/	/	/	0.15
394	/	0.15	/	/	/	0.15
395	/	/	/	/	/	0
396	/	0.3	/	/	/	0.3
397	/	0.3	/	/	/	0.3
398	/	/	/	/	/	0
399	/	0.15	/	/	/	0.15
400	/	0.15	/	0.015	/	0.165
401	/	0.15	0.15	/	/	0.3
402	/	0.15	0.15	/	/	0.3
403	/	/	0.15	0.015	/	0.165
404	/	0.3	/	/	/	0.3
405	/	/	0.15	/	/	0.15
406	/	/	0.15	/	/	0.15
407	/	/	/	/	/	0
408	/	0.15	/	/	/	0.15
409	/	0.3	/	/	/	0.3
410	/	/	/	0.015	/	0.015
411	/	/	/	/	/	0
412	1	0.3	/	/	/	1.3
413	/	0.15	/	/	/	0.15
414	/	/	0.075	/	/	0.075
415	1	0.15	/	/	/	1.15
416	/	/	/	0.03	/	0.03
417	/	/	/	/	/	0
418	/	0.15	0.15	/	/	0.3
419	/	/	/	0.015	/	0.015
420	/	0.15	/	/	/	0.15
421	/	/	/	/	/	0
422	/	/	0.15	0.015	/	0.165
423	/	/	0.15	/	/	0.15
424	/	/	0.15	/	/	0.15
425	1	/	/	/	/	1
426	/	0.15	/	/	/	0.15
427	/	/	/	/	/	0
428	2	/	/	/	/	2
429	/	/	/	0.03	/	0.03
430	/	0.15	0.15	/	/	0.3
431	/	/	/	/	/	0
432	/	/	/	/	/	0
433	/	0.15	/	/	/	0.15
434	/	0.3	/	/	/	0.3
435	/	/	0.15	0.015	/	0.165
436	/	/	/	0.015	/	0.015
